# Supplementary material for: Single-carbon-atom transfer to para-quinone methides from TMSCF2Br
Source: Chem Sci. 2025 Jun 4;16(27):12324–31. doi: 10.1039/d5sc03234b (PMC12152741; doi:10.1039/d5sc03234b)
Supplement: SC-016-D5SC03234B-s002 [file SC-016-D5SC03234B-s002.cif]

# Supplementary Information (SI) for Chemical Science.
# This journal is © The Royal Society of Chemistry 2025

####################################################################### 
# 
# This file contains crystal structure data downloaded from the 
# Cambridge Structural Database (CSD) hosted by the Cambridge 
# Crystallographic Data Centre (CCDC).
# 
# Full information about CCDC data access policies and citation 
# guidelines are available at http://www.ccdc.cam.ac.uk/access/V1 
# 
# Audit and citation data items may have been added by the CCDC. 
# Please retain this information to preserve the provenance of 
# this file and to allow appropriate attribution of the data. 
# 
#######################################################################

data_mo_20240958_0m_4
_database_code_depnum_ccdc_archive 'CCDC 2356255'
loop_
_audit_author_name
_audit_author_address
'zhang pei'
;China Pharmaceutical University
China
;
_audit_update_record             
;
2024-05-18 deposited with the CCDC.	2025-06-04 downloaded from the CCDC.
;
_audit_creation_date             2024-05-18
_audit_creation_method           
;
Olex2 1.5-alpha
(compiled 2024.02.16 svn.r378c4104 for OlexSys, GUI svn.r6928)
;
_shelx_SHELXL_version_number     2019/3
_chemical_name_common            ?
_chemical_name_systematic        ?
_chemical_formula_moiety         'C29 H40 O4'
_chemical_formula_sum            'C29 H40 O4'
_chemical_formula_weight         452.61
_chemical_melting_point          ?
loop_
_atom_type_symbol
_atom_type_description
_atom_type_scat_dispersion_real
_atom_type_scat_dispersion_imag
_atom_type_scat_source
C C 0.0033 0.0016 'International Tables Vol C Tables 4.2.6.8 and 6.1.1.4'
H H 0.0000 0.0000 'International Tables Vol C Tables 4.2.6.8 and 6.1.1.4'
O O 0.0106 0.0060 'International Tables Vol C Tables 4.2.6.8 and 6.1.1.4'

_shelx_space_group_comment       
;
The symmetry employed for this shelxl refinement is uniquely defined
by the following loop, which should always be used as a source of
symmetry information in preference to the above space-group names.
They are only intended as comments.
;
_space_group_crystal_system      triclinic
_space_group_IT_number           2
_space_group_name_H-M_alt        'P -1'
_space_group_name_Hall           '-P 1'
loop_
_space_group_symop_operation_xyz
'x, y, z'
'-x, -y, -z'

_cell_length_a                   10.6394(6)
_cell_length_b                   10.7112(6)
_cell_length_c                   23.9695(13)
_cell_angle_alpha                90.188(2)
_cell_angle_beta                 102.380(2)
_cell_angle_gamma                104.147(2)
_cell_volume                     2582.7(3)
_cell_formula_units_Z            4
_cell_measurement_reflns_used    5302
_cell_measurement_temperature    170
_cell_measurement_theta_max      26.352
_cell_measurement_theta_min      2.195
_shelx_estimated_absorpt_T_max   0.996
_shelx_estimated_absorpt_T_min   0.989
_exptl_absorpt_coefficient_mu    0.076
_exptl_absorpt_correction_T_max  0.8562
_exptl_absorpt_correction_T_min  0.5236
_exptl_absorpt_correction_type   multi-scan
_exptl_absorpt_process_details   
;
 TWINABS-2012/1 (Bruker,2012) was used for absorption correction.
 
For component 1:
 wR2(int) was 0.0924 before and 0.0591 after correction.
 
For component 2:
 wR2(int) was 0.1476 before and 0.0673 after correction.
 The Ratio of minimum to maximum transmission is 0.74.

Final HKLF 4 output contains 34364 reflections, Rint = 0.0678
 (16816 with I > 3sig(I), Rint = 0.0559)
;
_exptl_absorpt_special_details   ?
_exptl_crystal_colour            colourless
_exptl_crystal_colour_primary    colourless
_exptl_crystal_density_diffrn    1.164
_exptl_crystal_density_meas      ?
_exptl_crystal_density_method    ?
_exptl_crystal_description       block
_exptl_crystal_F_000             984
_exptl_crystal_size_max          0.15
_exptl_crystal_size_mid          0.08
_exptl_crystal_size_min          0.05
_exptl_transmission_factor_max   ?
_exptl_transmission_factor_min   ?
_diffrn_reflns_av_R_equivalents  0
_diffrn_reflns_av_unetI/netI     0.1508
_diffrn_reflns_Laue_measured_fraction_full 0.988
_diffrn_reflns_Laue_measured_fraction_max 0.971
_diffrn_reflns_limit_h_max       ?
_diffrn_reflns_limit_h_min       ?
_diffrn_reflns_limit_k_max       ?
_diffrn_reflns_limit_k_min       ?
_diffrn_reflns_limit_l_max       ?
_diffrn_reflns_limit_l_min       ?
_diffrn_reflns_number            10326
_diffrn_reflns_point_group_measured_fraction_full 0.988
_diffrn_reflns_point_group_measured_fraction_max 0.971
_diffrn_reflns_theta_full        25.242
_diffrn_reflns_theta_max         26.423
_diffrn_reflns_theta_min         1.964
_diffrn_ambient_temperature      170
_diffrn_detector_area_resol_mean ?
_diffrn_measured_fraction_theta_full 0.988
_diffrn_measured_fraction_theta_max 0.971
_diffrn_measurement_device_type  'Bruker D8 VENTURE'
_diffrn_measurement_method       '\f and \w scans'
_diffrn_radiation_type           MoK\a
_diffrn_radiation_wavelength     0.71073
_diffrn_source                   ?
_diffrn_source_current           1.4
_diffrn_source_power             0.07
_diffrn_source_voltage           50.0
_diffrn_standards_number         0
_reflns_Friedel_coverage         0.000
_reflns_Friedel_fraction_full    .
_reflns_Friedel_fraction_max     .
_reflns_number_gt                6371
_reflns_number_total             10326
_reflns_special_details          
;
 Reflections were merged by SHELXL according to the crystal
 class for the calculation of statistics and refinement.
 
 _reflns_Friedel_fraction is defined as the number of unique
 Friedel pairs measured divided by the number that would be
 possible theoretically, ignoring centric projections and
 systematic absences.
;
_reflns_threshold_expression     'I > 2\s(I)'
_computing_cell_refinement       'SAINT V8.40A (Bruker, 2019)'
_computing_data_collection       ?
_computing_data_reduction        'SAINT V8.40A (Bruker, 2019)'
_computing_molecular_graphics    'Olex2 1.5-alpha (Dolomanov et al., 2009)'
_computing_publication_material  'Olex2 1.5-alpha (Dolomanov et al., 2009)'
_computing_structure_refinement  'SHELXL 2019/3 (Sheldrick, 2015)'
_computing_structure_solution    'SHELXT 2018/2 (Sheldrick, 2018)'
_refine_diff_density_max         0.552
_refine_diff_density_min         -0.306
_refine_diff_density_rms         0.070
_refine_ls_extinction_coef       .
_refine_ls_extinction_method     none
_refine_ls_goodness_of_fit_ref   1.049
_refine_ls_hydrogen_treatment    constr
_refine_ls_matrix_type           full
_refine_ls_number_parameters     615
_refine_ls_number_reflns         10326
_refine_ls_number_restraints     0
_refine_ls_R_factor_all          0.1420
_refine_ls_R_factor_gt           0.0866
_refine_ls_restrained_S_all      1.049
_refine_ls_shift/su_max          0.001
_refine_ls_shift/su_mean         0.000
_refine_ls_structure_factor_coef Fsqd
_refine_ls_weighting_details     
'w=1/[\s^2^(Fo^2^)+(0.1206P)^2^+1.8926P] where P=(Fo^2^+2Fc^2^)/3'
_refine_ls_weighting_scheme      calc
_refine_ls_wR_factor_gt          0.2220
_refine_ls_wR_factor_ref         0.2458
_refine_special_details          ?
_olex2_refinement_description    
;
1. Fixed Uiso
 At 1.2 times of:
  All C(H) groups, All C(H,H) groups
 At 1.5 times of:
  All C(H,H,H) groups, All O(H) groups
2.a Ternary CH refined with riding coordinates:
 C10(H10), C8(H8), C12(H12), C42(H42), C46(H46), C44(H44)
2.b Secondary CH2 refined with riding coordinates:
 C23(H23A,H23B), C57(H57A,H57B)
2.c Aromatic/amide H refined with riding coordinates:
 C39(H39), C41(H41), C6(H6), C26(H26), C48(H48), C14(H14), C18(H18), C49(H49),
 C17(H17), C52(H52), C16(H16), C51(H51), C50(H50), C15(H15)
2.d Idealised Me refined as rotating group:
 C53(H53A,H53B,H53C), C61(H61A,H61B,H61C), C33(H33A,H33B,H33C), C19(H19A,H19B,
 H19C), C25(H25A,H25B,H25C), C1(H1A,H1B,H1C), C63(H63A,H63B,H63C), C32(H32A,
 H32B,H32C), C28(H28A,H28B,H28C), C62(H62A,H62B,H62C), C66(H66A,H66B,H66C),
 C30(H30A,H30B,H30C), C65(H65A,H65B,H65C), C29(H29A,H29B,H29C), C59(H59A,H59B,
 H59C), C34(H34A,H34B,H34C), C24(H24A,H24B,H24C), C58(H58A,H58B,H58C)
2.e Idealised tetrahedral OH refined as rotating group:
 O31(H31), O64(H64)
;
_atom_sites_solution_hydrogens   geom
_atom_sites_solution_primary     dual
_atom_sites_solution_secondary   ?
loop_
_atom_site_label
_atom_site_type_symbol
_atom_site_fract_x
_atom_site_fract_y
_atom_site_fract_z
_atom_site_U_iso_or_equiv
_atom_site_adp_type
_atom_site_occupancy
_atom_site_site_symmetry_order
_atom_site_calc_flag
_atom_site_refinement_flags_posn
_atom_site_refinement_flags_adp
_atom_site_refinement_flags_occupancy
_atom_site_disorder_assembly
_atom_site_disorder_group
O9 O 0.4656(2) 0.7199(2) 0.27882(9) 0.0313(5) Uani 1 1 d . . . . .
O31 O 0.3513(2) 1.1594(2) 0.42246(10) 0.0331(5) Uani 1 1 d . . . . .
H31 H 0.384275 1.227446 0.407918 0.050 Uiso 1 1 calc R U . . .
O64 O 0.6502(2) 0.7348(2) 0.07733(10) 0.0324(5) Uani 1 1 d . . . . .
H64 H 0.604897 0.780081 0.088363 0.049 Uiso 1 1 calc R U . . .
O22 O 0.5163(2) 0.6450(2) 0.39520(9) 0.0313(5) Uani 1 1 d . . . . .
O56 O 0.4816(2) 0.1391(2) 0.10533(10) 0.0351(6) Uani 1 1 d . . . . .
O21 O 0.4387(3) 0.4364(2) 0.40740(10) 0.0416(6) Uani 1 1 d . . . . .
O55 O 0.5587(3) -0.0337(2) 0.09278(10) 0.0430(6) Uani 1 1 d . . . . .
O43 O 0.5370(2) 0.2425(2) 0.22130(10) 0.0391(6) Uani 1 1 d . . . . .
C38 C 0.5298(3) 0.5438(3) 0.11576(12) 0.0220(6) Uani 1 1 d . . . . .
C3 C 0.4712(3) 1.0256(3) 0.38426(13) 0.0237(7) Uani 1 1 d . . . . .
C37 C 0.6497(3) 0.6291(3) 0.11041(13) 0.0246(7) Uani 1 1 d . . . . .
C4 C 0.3504(3) 1.0529(3) 0.38850(13) 0.0250(7) Uani 1 1 d . . . . .
C39 C 0.5380(3) 0.4359(3) 0.14754(13) 0.0258(7) Uani 1 1 d . . . . .
H39 H 0.458324 0.375677 0.150823 0.031 Uiso 1 1 calc R U . . .
C36 C 0.7746(3) 0.6070(3) 0.13607(13) 0.0268(7) Uani 1 1 d . . . . .
C5 C 0.2259(3) 0.9708(3) 0.36335(13) 0.0269(7) Uani 1 1 d . . . . .
C20 C 0.4504(3) 0.5259(3) 0.37629(14) 0.0287(7) Uani 1 1 d . . . . .
C41 C 0.7753(3) 0.5007(3) 0.16828(13) 0.0286(7) Uani 1 1 d . . . . .
H41 H 0.858176 0.485995 0.186971 0.034 Uiso 1 1 calc R U . . .
C6 C 0.2261(3) 0.8646(3) 0.32987(13) 0.0277(7) Uani 1 1 d . . . . .
H6 H 0.143342 0.810756 0.310178 0.033 Uiso 1 1 calc R U . . .
C7 C 0.3421(3) 0.8340(3) 0.32404(13) 0.0251(7) Uani 1 1 d . . . . .
C10 C 0.4806(3) 0.5907(3) 0.27660(13) 0.0279(7) Uani 1 1 d . . . . .
H10 H 0.445511 0.555261 0.236075 0.033 Uiso 1 1 calc R U . . .
C54 C 0.5478(3) 0.0499(3) 0.12360(14) 0.0295(7) Uani 1 1 d . . . . .
C8 C 0.3347(3) 0.7208(3) 0.28491(13) 0.0262(7) Uani 1 1 d . . . . .
H8 H 0.284012 0.735468 0.246313 0.031 Uiso 1 1 calc R U . . .
C11 C 0.3878(3) 0.5136(3) 0.31268(13) 0.0282(7) Uani 1 1 d . . . . .
C12 C 0.2703(3) 0.5796(3) 0.29882(13) 0.0276(7) Uani 1 1 d . . . . .
H12 H 0.215070 0.537432 0.261286 0.033 Uiso 1 1 calc R U . . .
C2 C 0.6094(3) 1.1126(3) 0.41302(13) 0.0272(7) Uani 1 1 d . . . . .
C26 C 0.4625(3) 0.9151(3) 0.35135(12) 0.0243(7) Uani 1 1 d . . . . .
H26 H 0.542299 0.894504 0.347513 0.029 Uiso 1 1 calc R U . . .
C40 C 0.6589(3) 0.4144(3) 0.17435(13) 0.0267(7) Uani 1 1 d . . . . .
C60 C 0.3919(3) 0.5632(3) 0.08697(14) 0.0293(7) Uani 1 1 d . . . . .
C13 C 0.1760(3) 0.5559(3) 0.33931(13) 0.0282(7) Uani 1 1 d . . . . .
C42 C 0.6667(3) 0.3053(3) 0.21402(13) 0.0297(7) Uani 1 1 d . . . . .
H42 H 0.718483 0.346177 0.252299 0.036 Uiso 1 1 calc R U . . .
C46 C 0.7312(3) 0.1946(3) 0.20057(14) 0.0324(8) Uani 1 1 d . . . . .
H46 H 0.787483 0.180975 0.238042 0.039 Uiso 1 1 calc R U . . .
C45 C 0.6132(3) 0.0718(3) 0.18777(14) 0.0333(8) Uani 1 1 d . . . . .
C48 C 0.7887(3) 0.2462(3) 0.10352(14) 0.0342(8) Uani 1 1 d . . . . .
H48 H 0.705459 0.266110 0.090468 0.041 Uiso 1 1 calc R U . . .
C47 C 0.8237(3) 0.2138(3) 0.15899(15) 0.0324(7) Uani 1 1 d . . . . .
C14 C 0.0512(3) 0.4722(3) 0.31975(15) 0.0378(8) Uani 1 1 d . . . . .
H14 H 0.027057 0.434919 0.281745 0.045 Uiso 1 1 calc R U . . .
C53 C 0.6588(4) -0.0486(3) 0.20787(15) 0.0365(8) Uani 1 1 d . . . . .
H53A H 0.581252 -0.122592 0.203167 0.055 Uiso 1 1 calc R U . . .
H53B H 0.704673 -0.034671 0.248297 0.055 Uiso 1 1 calc R U . . .
H53C H 0.719492 -0.065795 0.185024 0.055 Uiso 1 1 calc R U . . .
C61 C 0.2793(3) 0.4512(3) 0.09672(16) 0.0375(8) Uani 1 1 d . . . . .
H61A H 0.288468 0.370551 0.080618 0.056 Uiso 1 1 calc R U . . .
H61B H 0.193502 0.466494 0.077912 0.056 Uiso 1 1 calc R U . . .
H61C H 0.283966 0.445045 0.137858 0.056 Uiso 1 1 calc R U . . .
C18 C 0.2078(3) 0.6105(3) 0.39464(14) 0.0326(7) Uani 1 1 d . . . . .
H18 H 0.292119 0.668725 0.408708 0.039 Uiso 1 1 calc R U . . .
C33 C 0.7222(3) 1.0550(3) 0.40288(16) 0.0372(8) Uani 1 1 d . . . . .
H33A H 0.713107 0.969952 0.418796 0.056 Uiso 1 1 calc R U . . .
H33B H 0.808111 1.112077 0.421691 0.056 Uiso 1 1 calc R U . . .
H33C H 0.717297 1.046414 0.361705 0.056 Uiso 1 1 calc R U . . .
C19 C 0.3420(4) 0.3708(3) 0.29231(16) 0.0382(8) Uani 1 1 d . . . . .
H19A H 0.419213 0.334147 0.297351 0.057 Uiso 1 1 calc R U . . .
H19B H 0.297031 0.362405 0.251759 0.057 Uiso 1 1 calc R U . . .
H19C H 0.280271 0.324597 0.314770 0.057 Uiso 1 1 calc R U . . .
C25 C 0.6258(3) 0.5946(4) 0.29184(16) 0.0406(9) Uani 1 1 d . . . . .
H25A H 0.668714 0.636517 0.262076 0.061 Uiso 1 1 calc R U . . .
H25B H 0.636738 0.506490 0.294809 0.061 Uiso 1 1 calc R U . . .
H25C H 0.666833 0.643433 0.328587 0.061 Uiso 1 1 calc R U . . .
C44 C 0.5233(4) 0.1076(3) 0.22442(15) 0.0368(8) Uani 1 1 d . . . . .
H44 H 0.559814 0.091336 0.265010 0.044 Uiso 1 1 calc R U . . .
C1 C 0.6324(3) 1.2459(3) 0.38842(17) 0.0409(9) Uani 1 1 d . . . . .
H1A H 0.616137 1.236082 0.346628 0.061 Uiso 1 1 calc R U . . .
H1B H 0.724301 1.294751 0.403786 0.061 Uiso 1 1 calc R U . . .
H1C H 0.571352 1.292196 0.399083 0.061 Uiso 1 1 calc R U . . .
C63 C 0.3690(3) 0.6852(3) 0.11278(17) 0.0392(8) Uani 1 1 d . . . . .
H63A H 0.377561 0.678642 0.154126 0.059 Uiso 1 1 calc R U . . .
H63B H 0.279702 0.693621 0.095134 0.059 Uiso 1 1 calc R U . . .
H63C H 0.435288 0.760995 0.105526 0.059 Uiso 1 1 calc R U . . .
C27 C 0.0940(3) 0.9938(3) 0.37207(14) 0.0309(7) Uani 1 1 d . . . . .
C49 C 0.8725(4) 0.2504(3) 0.06608(16) 0.0404(9) Uani 1 1 d . . . . .
H49 H 0.846858 0.274323 0.027989 0.048 Uiso 1 1 calc R U . . .
C35 C 0.9074(3) 0.6973(3) 0.12786(14) 0.0331(8) Uani 1 1 d . . . . .
C32 C 0.6246(3) 1.1263(4) 0.47808(15) 0.0392(8) Uani 1 1 d . . . . .
H32A H 0.552902 1.160722 0.486423 0.059 Uiso 1 1 calc R U . . .
H32B H 0.710617 1.185335 0.495254 0.059 Uiso 1 1 calc R U . . .
H32C H 0.620039 1.041654 0.494076 0.059 Uiso 1 1 calc R U . . .
C23 C 0.5795(4) 0.6684(4) 0.45632(14) 0.0395(8) Uani 1 1 d . . . . .
H23A H 0.521595 0.614118 0.478884 0.047 Uiso 1 1 calc R U . . .
H23B H 0.590528 0.759848 0.468012 0.047 Uiso 1 1 calc R U . . .
C17 C 0.1175(3) 0.5809(3) 0.42966(15) 0.0387(8) Uani 1 1 d . . . . .
H17 H 0.140539 0.618741 0.467538 0.046 Uiso 1 1 calc R U . . .
C57 C 0.4178(4) 0.1297(4) 0.04522(15) 0.0428(9) Uani 1 1 d . . . . .
H57A H 0.473494 0.099589 0.022574 0.051 Uiso 1 1 calc R U . . .
H57B H 0.409544 0.216034 0.032961 0.051 Uiso 1 1 calc R U . . .
C52 C 0.9463(3) 0.1852(4) 0.17715(17) 0.0416(9) Uani 1 1 d . . . . .
H52 H 0.972768 0.163095 0.215477 0.050 Uiso 1 1 calc R U . . .
C28 C 0.0903(3) 0.9886(4) 0.43581(15) 0.0423(9) Uani 1 1 d . . . . .
H28A H 0.098228 0.903764 0.448985 0.063 Uiso 1 1 calc R U . . .
H28B H 0.005982 1.003021 0.441068 0.063 Uiso 1 1 calc R U . . .
H28C H 0.164304 1.055647 0.458007 0.063 Uiso 1 1 calc R U . . .
C62 C 0.3755(3) 0.5686(4) 0.02201(15) 0.0398(9) Uani 1 1 d . . . . .
H62A H 0.441587 0.642906 0.013388 0.060 Uiso 1 1 calc R U . . .
H62B H 0.285992 0.577211 0.004741 0.060 Uiso 1 1 calc R U . . .
H62C H 0.388381 0.489202 0.006347 0.060 Uiso 1 1 calc R U . . .
C66 C 0.9130(4) 0.6947(4) 0.06429(16) 0.0436(9) Uani 1 1 d . . . . .
H66A H 0.910676 0.607078 0.051331 0.065 Uiso 1 1 calc R U . . .
H66B H 0.995447 0.754146 0.059364 0.065 Uiso 1 1 calc R U . . .
H66C H 0.836588 0.721110 0.041664 0.065 Uiso 1 1 calc R U . . .
C30 C 0.0753(4) 1.1245(4) 0.35096(18) 0.0464(10) Uani 1 1 d . . . . .
H30A H 0.143143 1.194075 0.374811 0.070 Uiso 1 1 calc R U . . .
H30B H -0.013196 1.132355 0.353442 0.070 Uiso 1 1 calc R U . . .
H30C H 0.084104 1.130570 0.311119 0.070 Uiso 1 1 calc R U . . .
C65 C 1.0267(3) 0.6517(4) 0.16036(17) 0.0467(10) Uani 1 1 d . . . . .
H65A H 1.026071 0.650423 0.201178 0.070 Uiso 1 1 calc R U . . .
H65B H 1.109057 0.710704 0.155090 0.070 Uiso 1 1 calc R U . . .
H65C H 1.021508 0.564656 0.145638 0.070 Uiso 1 1 calc R U . . .
C29 C -0.0264(3) 0.8899(4) 0.34001(18) 0.0477(10) Uani 1 1 d . . . . .
H29A H -0.028041 0.889419 0.298979 0.072 Uiso 1 1 calc R U . . .
H29B H -0.108148 0.908329 0.346453 0.072 Uiso 1 1 calc R U . . .
H29C H -0.020100 0.805335 0.354099 0.072 Uiso 1 1 calc R U . . .
C59 C 0.3774(4) 0.0385(4) 0.20985(17) 0.0464(9) Uani 1 1 d . . . . .
H59A H 0.333664 0.064403 0.238391 0.070 Uiso 1 1 calc R U . . .
H59B H 0.367755 -0.054903 0.209817 0.070 Uiso 1 1 calc R U . . .
H59C H 0.336242 0.061041 0.171899 0.070 Uiso 1 1 calc R U . . .
C16 C -0.0051(4) 0.4971(4) 0.40990(17) 0.0492(10) Uani 1 1 d . . . . .
H16 H -0.066430 0.477002 0.434076 0.059 Uiso 1 1 calc R U . . .
C34 C 0.9246(4) 0.8357(4) 0.14969(18) 0.0465(10) Uani 1 1 d . . . . .
H34A H 0.854773 0.871112 0.126812 0.070 Uiso 1 1 calc R U . . .
H34B H 1.011865 0.888165 0.146413 0.070 Uiso 1 1 calc R U . . .
H34C H 0.918184 0.836857 0.189860 0.070 Uiso 1 1 calc R U . . .
C51 C 1.0298(4) 0.1887(4) 0.1402(2) 0.0500(10) Uani 1 1 d . . . . .
H51 H 1.113436 0.169589 0.153176 0.060 Uiso 1 1 calc R U . . .
C50 C 0.9920(4) 0.2202(4) 0.08398(18) 0.0469(10) Uani 1 1 d . . . . .
H50 H 1.048556 0.220689 0.058182 0.056 Uiso 1 1 calc R U . . .
C15 C -0.0386(4) 0.4424(4) 0.35500(17) 0.0508(10) Uani 1 1 d . . . . .
H15 H -0.123117 0.384295 0.341234 0.061 Uiso 1 1 calc R U . . .
C24 C 0.7128(4) 0.6378(5) 0.46873(19) 0.0648(13) Uani 1 1 d . . . . .
H24A H 0.769718 0.690475 0.445914 0.097 Uiso 1 1 calc R U . . .
H24B H 0.701524 0.546268 0.458886 0.097 Uiso 1 1 calc R U . . .
H24C H 0.754313 0.656771 0.509488 0.097 Uiso 1 1 calc R U . . .
C58 C 0.2825(5) 0.0380(5) 0.0337(2) 0.0692(14) Uani 1 1 d . . . . .
H58A H 0.238389 0.039642 -0.006511 0.104 Uiso 1 1 calc R U . . .
H58B H 0.229481 0.063961 0.058278 0.104 Uiso 1 1 calc R U . . .
H58C H 0.291305 -0.049426 0.041855 0.104 Uiso 1 1 calc R U . . .

loop_
_atom_site_aniso_label
_atom_site_aniso_U_11
_atom_site_aniso_U_22
_atom_site_aniso_U_33
_atom_site_aniso_U_23
_atom_site_aniso_U_13
_atom_site_aniso_U_12
O9 0.0306(11) 0.0291(13) 0.0383(13) -0.0023(10) 0.0183(10) 0.0059(10)
O31 0.0351(12) 0.0260(13) 0.0425(13) -0.0062(10) 0.0175(10) 0.0082(10)
O64 0.0311(12) 0.0266(13) 0.0422(13) 0.0050(10) 0.0131(10) 0.0080(10)
O22 0.0368(12) 0.0288(13) 0.0291(12) -0.0038(9) 0.0098(10) 0.0076(10)
O56 0.0353(12) 0.0337(14) 0.0358(13) -0.0034(10) 0.0053(10) 0.0097(11)
O21 0.0602(16) 0.0299(14) 0.0395(14) 0.0015(11) 0.0165(12) 0.0158(12)
O55 0.0605(16) 0.0307(14) 0.0416(14) -0.0073(11) 0.0192(12) 0.0117(12)
O43 0.0486(14) 0.0327(14) 0.0454(15) 0.0055(11) 0.0236(12) 0.0166(11)
C38 0.0197(14) 0.0232(17) 0.0233(15) -0.0076(12) 0.0039(12) 0.0066(12)
C3 0.0222(15) 0.0230(17) 0.0280(16) -0.0034(12) 0.0095(12) 0.0065(12)
C37 0.0263(15) 0.0206(17) 0.0258(15) -0.0038(12) 0.0059(12) 0.0039(13)
C4 0.0262(15) 0.0228(17) 0.0286(16) -0.0019(12) 0.0120(13) 0.0058(13)
C39 0.0278(16) 0.0206(17) 0.0289(16) -0.0062(12) 0.0081(13) 0.0045(13)
C36 0.0221(15) 0.0281(18) 0.0284(16) -0.0090(13) 0.0061(12) 0.0026(13)
C5 0.0218(15) 0.0297(18) 0.0297(16) -0.0030(13) 0.0080(12) 0.0053(13)
C20 0.0314(17) 0.0257(19) 0.0369(18) -0.0024(14) 0.0175(14) 0.0132(14)
C41 0.0271(16) 0.0288(18) 0.0300(17) -0.0018(13) 0.0046(13) 0.0088(14)
C6 0.0222(15) 0.0247(18) 0.0343(17) -0.0003(13) 0.0064(13) 0.0019(13)
C7 0.0278(16) 0.0200(17) 0.0287(16) -0.0007(12) 0.0101(13) 0.0049(13)
C10 0.0343(17) 0.0250(18) 0.0259(16) -0.0063(13) 0.0127(13) 0.0053(14)
C54 0.0317(17) 0.0260(18) 0.0330(18) 0.0000(14) 0.0137(14) 0.0061(14)
C8 0.0251(15) 0.0261(18) 0.0275(16) -0.0021(12) 0.0091(12) 0.0035(13)
C11 0.0305(16) 0.0249(18) 0.0301(17) -0.0058(13) 0.0107(13) 0.0053(13)
C12 0.0288(16) 0.0239(18) 0.0274(16) -0.0049(13) 0.0057(13) 0.0020(13)
C2 0.0212(15) 0.0259(18) 0.0346(17) -0.0057(13) 0.0086(13) 0.0040(13)
C26 0.0209(14) 0.0276(18) 0.0266(16) 0.0002(12) 0.0097(12) 0.0061(13)
C40 0.0319(16) 0.0230(17) 0.0259(16) -0.0067(12) 0.0059(13) 0.0089(13)
C60 0.0212(15) 0.0299(19) 0.0372(18) -0.0005(14) 0.0062(13) 0.0074(13)
C13 0.0288(16) 0.0269(18) 0.0312(17) 0.0017(13) 0.0131(13) 0.0057(13)
C42 0.0372(17) 0.0305(19) 0.0232(16) -0.0004(13) 0.0085(13) 0.0101(14)
C46 0.0382(18) 0.038(2) 0.0251(16) 0.0009(14) 0.0076(14) 0.0165(15)
C45 0.0426(19) 0.0290(19) 0.0322(18) 0.0040(14) 0.0130(15) 0.0118(15)
C48 0.0285(17) 0.038(2) 0.0375(19) -0.0047(15) 0.0090(14) 0.0104(15)
C47 0.0286(17) 0.0251(18) 0.0417(19) -0.0069(14) 0.0058(14) 0.0052(14)
C14 0.0297(17) 0.043(2) 0.0342(18) -0.0015(15) 0.0076(14) -0.0031(15)
C53 0.046(2) 0.032(2) 0.0350(18) 0.0073(15) 0.0113(16) 0.0139(16)
C61 0.0237(16) 0.035(2) 0.052(2) -0.0005(16) 0.0086(15) 0.0036(14)
C18 0.0290(16) 0.0303(19) 0.0378(19) -0.0013(14) 0.0127(14) 0.0017(14)
C33 0.0238(16) 0.038(2) 0.049(2) -0.0098(16) 0.0089(15) 0.0060(15)
C19 0.045(2) 0.0259(19) 0.043(2) -0.0087(15) 0.0127(16) 0.0047(16)
C25 0.0386(19) 0.046(2) 0.043(2) -0.0068(16) 0.0183(16) 0.0130(17)
C44 0.047(2) 0.033(2) 0.0341(18) 0.0048(15) 0.0159(16) 0.0100(16)
C1 0.0323(18) 0.029(2) 0.061(2) -0.0018(17) 0.0167(17) 0.0007(15)
C63 0.0313(18) 0.034(2) 0.054(2) -0.0048(17) 0.0103(16) 0.0117(15)
C27 0.0236(15) 0.035(2) 0.0375(18) 0.0007(14) 0.0096(14) 0.0119(14)
C49 0.045(2) 0.038(2) 0.038(2) -0.0001(16) 0.0140(16) 0.0051(17)
C35 0.0251(16) 0.035(2) 0.0377(19) -0.0017(15) 0.0084(14) 0.0037(14)
C32 0.0295(17) 0.047(2) 0.0374(19) -0.0122(16) 0.0052(15) 0.0036(16)
C23 0.052(2) 0.040(2) 0.0273(17) -0.0068(15) 0.0064(16) 0.0140(17)
C17 0.043(2) 0.038(2) 0.0369(19) -0.0021(15) 0.0193(16) 0.0057(16)
C57 0.057(2) 0.039(2) 0.0321(19) 0.0046(15) 0.0069(17) 0.0138(18)
C52 0.0336(18) 0.039(2) 0.050(2) 0.0011(17) 0.0059(16) 0.0071(16)
C28 0.0303(18) 0.060(3) 0.044(2) 0.0046(18) 0.0172(16) 0.0176(17)
C62 0.0285(17) 0.055(2) 0.0357(19) 0.0005(16) 0.0039(14) 0.0126(16)
C66 0.0360(19) 0.051(2) 0.043(2) -0.0016(17) 0.0175(16) 0.0027(17)
C30 0.0343(19) 0.054(3) 0.060(3) 0.0143(19) 0.0181(18) 0.0213(18)
C65 0.0217(17) 0.062(3) 0.054(2) 0.0000(19) 0.0088(16) 0.0059(17)
C29 0.0200(16) 0.057(3) 0.063(3) -0.006(2) 0.0083(16) 0.0060(16)
C59 0.050(2) 0.047(2) 0.051(2) 0.0118(18) 0.0261(19) 0.0147(18)
C16 0.0341(19) 0.061(3) 0.050(2) 0.0025(19) 0.0206(17) -0.0025(18)
C34 0.0366(19) 0.038(2) 0.056(2) -0.0165(18) 0.0090(17) -0.0046(17)
C51 0.0285(19) 0.046(2) 0.079(3) -0.001(2) 0.0144(19) 0.0118(17)
C50 0.040(2) 0.043(2) 0.065(3) 0.0055(19) 0.0286(19) 0.0117(18)
C15 0.0273(18) 0.065(3) 0.052(2) 0.000(2) 0.0140(17) -0.0087(18)
C24 0.053(3) 0.084(4) 0.054(3) -0.020(2) -0.010(2) 0.029(2)
C58 0.062(3) 0.059(3) 0.067(3) 0.005(2) -0.012(2) 0.003(2)

_geom_special_details            
;
 All esds (except the esd in the dihedral angle between two l.s. planes)
 are estimated using the full covariance matrix.  The cell esds are taken
 into account individually in the estimation of esds in distances, angles
 and torsion angles; correlations between esds in cell parameters are only
 used when they are defined by crystal symmetry.  An approximate (isotropic)
 treatment of cell esds is used for estimating esds involving l.s. planes.
;
loop_
_geom_bond_atom_site_label_1
_geom_bond_atom_site_label_2
_geom_bond_distance
_geom_bond_site_symmetry_2
_geom_bond_publ_flag
O9 C10 1.434(4) . ?
O9 C8 1.434(4) . ?
O31 H31 0.8400 . ?
O31 C4 1.396(4) . ?
O64 H64 0.8400 . ?
O64 C37 1.384(4) . ?
O22 C20 1.322(4) . ?
O22 C23 1.468(4) . ?
O56 C54 1.341(4) . ?
O56 C57 1.447(4) . ?
O21 C20 1.216(4) . ?
O55 C54 1.202(4) . ?
O43 C42 1.427(4) . ?
O43 C44 1.421(4) . ?
C38 C37 1.407(4) . ?
C38 C39 1.396(4) . ?
C38 C60 1.546(4) . ?
C3 C4 1.409(4) . ?
C3 C2 1.548(4) . ?
C3 C26 1.394(4) . ?
C37 C36 1.416(4) . ?
C4 C5 1.406(4) . ?
C39 H39 0.9500 . ?
C39 C40 1.383(4) . ?
C36 C41 1.378(4) . ?
C36 C35 1.557(4) . ?
C5 C6 1.391(4) . ?
C5 C27 1.539(4) . ?
C20 C11 1.519(5) . ?
C41 H41 0.9500 . ?
C41 C40 1.388(4) . ?
C6 H6 0.9500 . ?
C6 C7 1.385(4) . ?
C7 C8 1.508(4) . ?
C7 C26 1.384(4) . ?
C10 H10 1.0000 . ?
C10 C11 1.542(4) . ?
C10 C25 1.499(5) . ?
C54 C45 1.538(5) . ?
C8 H8 1.0000 . ?
C8 C12 1.569(4) . ?
C11 C12 1.559(4) . ?
C11 C19 1.530(5) . ?
C12 H12 1.0000 . ?
C12 C13 1.519(4) . ?
C2 C33 1.538(4) . ?
C2 C1 1.531(5) . ?
C2 C32 1.536(5) . ?
C26 H26 0.9500 . ?
C40 C42 1.516(4) . ?
C60 C61 1.532(4) . ?
C60 C63 1.537(5) . ?
C60 C62 1.532(5) . ?
C13 C14 1.391(4) . ?
C13 C18 1.386(5) . ?
C42 H42 1.0000 . ?
C42 C46 1.571(5) . ?
C46 H46 1.0000 . ?
C46 C45 1.558(5) . ?
C46 C47 1.525(5) . ?
C45 C53 1.529(5) . ?
C45 C44 1.541(5) . ?
C48 H48 0.9500 . ?
C48 C47 1.371(5) . ?
C48 C49 1.387(5) . ?
C47 C52 1.392(5) . ?
C14 H14 0.9500 . ?
C14 C15 1.388(5) . ?
C53 H53A 0.9800 . ?
C53 H53B 0.9800 . ?
C53 H53C 0.9800 . ?
C61 H61A 0.9800 . ?
C61 H61B 0.9800 . ?
C61 H61C 0.9800 . ?
C18 H18 0.9500 . ?
C18 C17 1.388(5) . ?
C33 H33A 0.9800 . ?
C33 H33B 0.9800 . ?
C33 H33C 0.9800 . ?
C19 H19A 0.9800 . ?
C19 H19B 0.9800 . ?
C19 H19C 0.9800 . ?
C25 H25A 0.9800 . ?
C25 H25B 0.9800 . ?
C25 H25C 0.9800 . ?
C44 H44 1.0000 . ?
C44 C59 1.511(5) . ?
C1 H1A 0.9800 . ?
C1 H1B 0.9800 . ?
C1 H1C 0.9800 . ?
C63 H63A 0.9800 . ?
C63 H63B 0.9800 . ?
C63 H63C 0.9800 . ?
C27 C28 1.538(5) . ?
C27 C30 1.533(5) . ?
C27 C29 1.532(5) . ?
C49 H49 0.9500 . ?
C49 C50 1.369(5) . ?
C35 C66 1.538(5) . ?
C35 C65 1.529(5) . ?
C35 C34 1.526(5) . ?
C32 H32A 0.9800 . ?
C32 H32B 0.9800 . ?
C32 H32C 0.9800 . ?
C23 H23A 0.9900 . ?
C23 H23B 0.9900 . ?
C23 C24 1.501(5) . ?
C17 H17 0.9500 . ?
C17 C16 1.375(5) . ?
C57 H57A 0.9900 . ?
C57 H57B 0.9900 . ?
C57 C58 1.499(6) . ?
C52 H52 0.9500 . ?
C52 C51 1.377(5) . ?
C28 H28A 0.9800 . ?
C28 H28B 0.9800 . ?
C28 H28C 0.9800 . ?
C62 H62A 0.9800 . ?
C62 H62B 0.9800 . ?
C62 H62C 0.9800 . ?
C66 H66A 0.9800 . ?
C66 H66B 0.9800 . ?
C66 H66C 0.9800 . ?
C30 H30A 0.9800 . ?
C30 H30B 0.9800 . ?
C30 H30C 0.9800 . ?
C65 H65A 0.9800 . ?
C65 H65B 0.9800 . ?
C65 H65C 0.9800 . ?
C29 H29A 0.9800 . ?
C29 H29B 0.9800 . ?
C29 H29C 0.9800 . ?
C59 H59A 0.9800 . ?
C59 H59B 0.9800 . ?
C59 H59C 0.9800 . ?
C16 H16 0.9500 . ?
C16 C15 1.376(6) . ?
C34 H34A 0.9800 . ?
C34 H34B 0.9800 . ?
C34 H34C 0.9800 . ?
C51 H51 0.9500 . ?
C51 C50 1.388(6) . ?
C50 H50 0.9500 . ?
C15 H15 0.9500 . ?
C24 H24A 0.9800 . ?
C24 H24B 0.9800 . ?
C24 H24C 0.9800 . ?
C58 H58A 0.9800 . ?
C58 H58B 0.9800 . ?
C58 H58C 0.9800 . ?

loop_
_geom_angle_atom_site_label_1
_geom_angle_atom_site_label_2
_geom_angle_atom_site_label_3
_geom_angle
_geom_angle_site_symmetry_1
_geom_angle_site_symmetry_3
_geom_angle_publ_flag
C8 O9 C10 110.9(2) . . ?
C4 O31 H31 109.5 . . ?
C37 O64 H64 109.5 . . ?
C20 O22 C23 118.0(3) . . ?
C54 O56 C57 116.9(3) . . ?
C44 O43 C42 110.3(2) . . ?
C37 C38 C60 122.9(3) . . ?
C39 C38 C37 117.6(3) . . ?
C39 C38 C60 119.5(3) . . ?
C4 C3 C2 123.5(3) . . ?
C26 C3 C4 116.8(3) . . ?
C26 C3 C2 119.7(2) . . ?
O64 C37 C38 121.2(3) . . ?
O64 C37 C36 117.2(3) . . ?
C38 C37 C36 121.6(3) . . ?
O31 C4 C3 120.0(3) . . ?
O31 C4 C5 117.2(3) . . ?
C5 C4 C3 122.6(3) . . ?
C38 C39 H39 119.1 . . ?
C40 C39 C38 121.8(3) . . ?
C40 C39 H39 119.1 . . ?
C37 C36 C35 121.8(3) . . ?
C41 C36 C37 117.7(3) . . ?
C41 C36 C35 120.5(3) . . ?
C4 C5 C27 122.8(3) . . ?
C6 C5 C4 116.8(3) . . ?
C6 C5 C27 120.4(3) . . ?
O22 C20 C11 113.3(3) . . ?
O21 C20 O22 122.8(3) . . ?
O21 C20 C11 123.8(3) . . ?
C36 C41 H41 118.9 . . ?
C36 C41 C40 122.2(3) . . ?
C40 C41 H41 118.9 . . ?
C5 C6 H6 118.6 . . ?
C7 C6 C5 122.7(3) . . ?
C7 C6 H6 118.6 . . ?
C6 C7 C8 119.7(3) . . ?
C26 C7 C6 118.4(3) . . ?
C26 C7 C8 121.7(3) . . ?
O9 C10 H10 107.5 . . ?
O9 C10 C11 105.8(2) . . ?
O9 C10 C25 108.9(3) . . ?
C11 C10 H10 107.5 . . ?
C25 C10 H10 107.5 . . ?
C25 C10 C11 119.3(3) . . ?
O56 C54 C45 111.9(3) . . ?
O55 C54 O56 123.7(3) . . ?
O55 C54 C45 124.3(3) . . ?
O9 C8 C7 109.7(2) . . ?
O9 C8 H8 106.8 . . ?
O9 C8 C12 105.4(2) . . ?
C7 C8 H8 106.8 . . ?
C7 C8 C12 120.7(3) . . ?
C12 C8 H8 106.8 . . ?
C20 C11 C10 113.2(3) . . ?
C20 C11 C12 111.5(2) . . ?
C20 C11 C19 109.3(3) . . ?
C10 C11 C12 100.6(2) . . ?
C19 C11 C10 111.0(3) . . ?
C19 C11 C12 111.1(3) . . ?
C8 C12 H12 104.7 . . ?
C11 C12 C8 104.9(2) . . ?
C11 C12 H12 104.7 . . ?
C13 C12 C8 120.3(3) . . ?
C13 C12 C11 115.9(3) . . ?
C13 C12 H12 104.7 . . ?
C33 C2 C3 111.5(3) . . ?
C1 C2 C3 111.3(3) . . ?
C1 C2 C33 106.3(3) . . ?
C1 C2 C32 110.0(3) . . ?
C32 C2 C3 110.7(2) . . ?
C32 C2 C33 106.8(3) . . ?
C3 C26 H26 118.7 . . ?
C7 C26 C3 122.5(3) . . ?
C7 C26 H26 118.7 . . ?
C39 C40 C41 119.1(3) . . ?
C39 C40 C42 121.3(3) . . ?
C41 C40 C42 119.4(3) . . ?
C61 C60 C38 111.6(3) . . ?
C61 C60 C63 106.0(3) . . ?
C61 C60 C62 106.2(3) . . ?
C63 C60 C38 110.8(3) . . ?
C62 C60 C38 111.2(2) . . ?
C62 C60 C63 110.8(3) . . ?
C14 C13 C12 117.7(3) . . ?
C18 C13 C12 124.0(3) . . ?
C18 C13 C14 118.3(3) . . ?
O43 C42 C40 109.9(2) . . ?
O43 C42 H42 106.4 . . ?
O43 C42 C46 105.9(3) . . ?
C40 C42 H42 106.4 . . ?
C40 C42 C46 120.9(3) . . ?
C46 C42 H42 106.4 . . ?
C42 C46 H46 104.9 . . ?
C45 C46 C42 104.4(3) . . ?
C45 C46 H46 104.9 . . ?
C47 C46 C42 120.5(3) . . ?
C47 C46 H46 104.9 . . ?
C47 C46 C45 115.6(3) . . ?
C54 C45 C46 111.9(3) . . ?
C54 C45 C44 113.5(3) . . ?
C53 C45 C54 108.4(3) . . ?
C53 C45 C46 111.3(3) . . ?
C53 C45 C44 111.7(3) . . ?
C44 C45 C46 99.9(3) . . ?
C47 C48 H48 119.3 . . ?
C47 C48 C49 121.4(3) . . ?
C49 C48 H48 119.3 . . ?
C48 C47 C46 124.0(3) . . ?
C48 C47 C52 118.3(3) . . ?
C52 C47 C46 117.5(3) . . ?
C13 C14 H14 119.5 . . ?
C15 C14 C13 120.9(3) . . ?
C15 C14 H14 119.5 . . ?
C45 C53 H53A 109.5 . . ?
C45 C53 H53B 109.5 . . ?
C45 C53 H53C 109.5 . . ?
H53A C53 H53B 109.5 . . ?
H53A C53 H53C 109.5 . . ?
H53B C53 H53C 109.5 . . ?
C60 C61 H61A 109.5 . . ?
C60 C61 H61B 109.5 . . ?
C60 C61 H61C 109.5 . . ?
H61A C61 H61B 109.5 . . ?
H61A C61 H61C 109.5 . . ?
H61B C61 H61C 109.5 . . ?
C13 C18 H18 119.7 . . ?
C13 C18 C17 120.5(3) . . ?
C17 C18 H18 119.7 . . ?
C2 C33 H33A 109.5 . . ?
C2 C33 H33B 109.5 . . ?
C2 C33 H33C 109.5 . . ?
H33A C33 H33B 109.5 . . ?
H33A C33 H33C 109.5 . . ?
H33B C33 H33C 109.5 . . ?
C11 C19 H19A 109.5 . . ?
C11 C19 H19B 109.5 . . ?
C11 C19 H19C 109.5 . . ?
H19A C19 H19B 109.5 . . ?
H19A C19 H19C 109.5 . . ?
H19B C19 H19C 109.5 . . ?
C10 C25 H25A 109.5 . . ?
C10 C25 H25B 109.5 . . ?
C10 C25 H25C 109.5 . . ?
H25A C25 H25B 109.5 . . ?
H25A C25 H25C 109.5 . . ?
H25B C25 H25C 109.5 . . ?
O43 C44 C45 106.6(3) . . ?
O43 C44 H44 107.5 . . ?
O43 C44 C59 109.3(3) . . ?
C45 C44 H44 107.5 . . ?
C59 C44 C45 117.9(3) . . ?
C59 C44 H44 107.5 . . ?
C2 C1 H1A 109.5 . . ?
C2 C1 H1B 109.5 . . ?
C2 C1 H1C 109.5 . . ?
H1A C1 H1B 109.5 . . ?
H1A C1 H1C 109.5 . . ?
H1B C1 H1C 109.5 . . ?
C60 C63 H63A 109.5 . . ?
C60 C63 H63B 109.5 . . ?
C60 C63 H63C 109.5 . . ?
H63A C63 H63B 109.5 . . ?
H63A C63 H63C 109.5 . . ?
H63B C63 H63C 109.5 . . ?
C28 C27 C5 109.9(3) . . ?
C30 C27 C5 111.5(3) . . ?
C30 C27 C28 109.3(3) . . ?
C29 C27 C5 112.0(3) . . ?
C29 C27 C28 106.5(3) . . ?
C29 C27 C30 107.4(3) . . ?
C48 C49 H49 120.0 . . ?
C50 C49 C48 120.1(4) . . ?
C50 C49 H49 120.0 . . ?
C66 C35 C36 110.1(3) . . ?
C65 C35 C36 111.0(3) . . ?
C65 C35 C66 106.8(3) . . ?
C34 C35 C36 111.8(3) . . ?
C34 C35 C66 109.6(3) . . ?
C34 C35 C65 107.4(3) . . ?
C2 C32 H32A 109.5 . . ?
C2 C32 H32B 109.5 . . ?
C2 C32 H32C 109.5 . . ?
H32A C32 H32B 109.5 . . ?
H32A C32 H32C 109.5 . . ?
H32B C32 H32C 109.5 . . ?
O22 C23 H23A 109.5 . . ?
O22 C23 H23B 109.5 . . ?
O22 C23 C24 110.9(3) . . ?
H23A C23 H23B 108.0 . . ?
C24 C23 H23A 109.5 . . ?
C24 C23 H23B 109.5 . . ?
C18 C17 H17 119.8 . . ?
C16 C17 C18 120.5(3) . . ?
C16 C17 H17 119.8 . . ?
O56 C57 H57A 109.4 . . ?
O56 C57 H57B 109.4 . . ?
O56 C57 C58 111.2(3) . . ?
H57A C57 H57B 108.0 . . ?
C58 C57 H57A 109.4 . . ?
C58 C57 H57B 109.4 . . ?
C47 C52 H52 119.6 . . ?
C51 C52 C47 120.7(4) . . ?
C51 C52 H52 119.6 . . ?
C27 C28 H28A 109.5 . . ?
C27 C28 H28B 109.5 . . ?
C27 C28 H28C 109.5 . . ?
H28A C28 H28B 109.5 . . ?
H28A C28 H28C 109.5 . . ?
H28B C28 H28C 109.5 . . ?
C60 C62 H62A 109.5 . . ?
C60 C62 H62B 109.5 . . ?
C60 C62 H62C 109.5 . . ?
H62A C62 H62B 109.5 . . ?
H62A C62 H62C 109.5 . . ?
H62B C62 H62C 109.5 . . ?
C35 C66 H66A 109.5 . . ?
C35 C66 H66B 109.5 . . ?
C35 C66 H66C 109.5 . . ?
H66A C66 H66B 109.5 . . ?
H66A C66 H66C 109.5 . . ?
H66B C66 H66C 109.5 . . ?
C27 C30 H30A 109.5 . . ?
C27 C30 H30B 109.5 . . ?
C27 C30 H30C 109.5 . . ?
H30A C30 H30B 109.5 . . ?
H30A C30 H30C 109.5 . . ?
H30B C30 H30C 109.5 . . ?
C35 C65 H65A 109.5 . . ?
C35 C65 H65B 109.5 . . ?
C35 C65 H65C 109.5 . . ?
H65A C65 H65B 109.5 . . ?
H65A C65 H65C 109.5 . . ?
H65B C65 H65C 109.5 . . ?
C27 C29 H29A 109.5 . . ?
C27 C29 H29B 109.5 . . ?
C27 C29 H29C 109.5 . . ?
H29A C29 H29B 109.5 . . ?
H29A C29 H29C 109.5 . . ?
H29B C29 H29C 109.5 . . ?
C44 C59 H59A 109.5 . . ?
C44 C59 H59B 109.5 . . ?
C44 C59 H59C 109.5 . . ?
H59A C59 H59B 109.5 . . ?
H59A C59 H59C 109.5 . . ?
H59B C59 H59C 109.5 . . ?
C17 C16 H16 120.1 . . ?
C17 C16 C15 119.8(3) . . ?
C15 C16 H16 120.1 . . ?
C35 C34 H34A 109.5 . . ?
C35 C34 H34B 109.5 . . ?
C35 C34 H34C 109.5 . . ?
H34A C34 H34B 109.5 . . ?
H34A C34 H34C 109.5 . . ?
H34B C34 H34C 109.5 . . ?
C52 C51 H51 119.9 . . ?
C52 C51 C50 120.2(3) . . ?
C50 C51 H51 119.9 . . ?
C49 C50 C51 119.4(3) . . ?
C49 C50 H50 120.3 . . ?
C51 C50 H50 120.3 . . ?
C14 C15 H15 120.0 . . ?
C16 C15 C14 119.9(3) . . ?
C16 C15 H15 120.0 . . ?
C23 C24 H24A 109.5 . . ?
C23 C24 H24B 109.5 . . ?
C23 C24 H24C 109.5 . . ?
H24A C24 H24B 109.5 . . ?
H24A C24 H24C 109.5 . . ?
H24B C24 H24C 109.5 . . ?
C57 C58 H58A 109.5 . . ?
C57 C58 H58B 109.5 . . ?
C57 C58 H58C 109.5 . . ?
H58A C58 H58B 109.5 . . ?
H58A C58 H58C 109.5 . . ?
H58B C58 H58C 109.5 . . ?

loop_
_geom_torsion_atom_site_label_1
_geom_torsion_atom_site_label_2
_geom_torsion_atom_site_label_3
_geom_torsion_atom_site_label_4
_geom_torsion
_geom_torsion_site_symmetry_1
_geom_torsion_site_symmetry_2
_geom_torsion_site_symmetry_3
_geom_torsion_site_symmetry_4
_geom_torsion_publ_flag
O9 C10 C11 C20 -83.8(3) . . . . ?
O9 C10 C11 C12 35.2(3) . . . . ?
O9 C10 C11 C19 152.8(3) . . . . ?
O9 C8 C12 C11 12.1(3) . . . . ?
O9 C8 C12 C13 144.8(3) . . . . ?
O31 C4 C5 C6 -179.7(3) . . . . ?
O31 C4 C5 C27 -0.2(4) . . . . ?
O64 C37 C36 C41 -178.9(3) . . . . ?
O64 C37 C36 C35 0.2(4) . . . . ?
O22 C20 C11 C10 43.0(3) . . . . ?
O22 C20 C11 C12 -69.5(3) . . . . ?
O22 C20 C11 C19 167.2(3) . . . . ?
O56 C54 C45 C46 -69.5(3) . . . . ?
O56 C54 C45 C53 167.4(3) . . . . ?
O56 C54 C45 C44 42.6(4) . . . . ?
O21 C20 C11 C10 -138.9(3) . . . . ?
O21 C20 C11 C12 108.6(3) . . . . ?
O21 C20 C11 C19 -14.6(4) . . . . ?
O55 C54 C45 C46 107.6(4) . . . . ?
O55 C54 C45 C53 -15.5(4) . . . . ?
O55 C54 C45 C44 -140.2(3) . . . . ?
O43 C42 C46 C45 12.5(3) . . . . ?
O43 C42 C46 C47 144.6(3) . . . . ?
C38 C37 C36 C41 -2.1(4) . . . . ?
C38 C37 C36 C35 177.0(3) . . . . ?
C38 C39 C40 C41 -1.7(5) . . . . ?
C38 C39 C40 C42 173.2(3) . . . . ?
C3 C4 C5 C6 -4.8(5) . . . . ?
C3 C4 C5 C27 174.6(3) . . . . ?
C37 C38 C39 C40 1.8(4) . . . . ?
C37 C38 C60 C61 176.2(3) . . . . ?
C37 C38 C60 C63 -66.0(4) . . . . ?
C37 C38 C60 C62 57.7(4) . . . . ?
C37 C36 C41 C40 2.3(5) . . . . ?
C37 C36 C35 C66 -62.3(4) . . . . ?
C37 C36 C35 C65 179.7(3) . . . . ?
C37 C36 C35 C34 59.8(4) . . . . ?
C4 C3 C2 C33 177.6(3) . . . . ?
C4 C3 C2 C1 -63.8(4) . . . . ?
C4 C3 C2 C32 58.8(4) . . . . ?
C4 C3 C26 C7 -0.4(4) . . . . ?
C4 C5 C6 C7 4.3(5) . . . . ?
C4 C5 C27 C28 -61.6(4) . . . . ?
C4 C5 C27 C30 59.7(4) . . . . ?
C4 C5 C27 C29 -179.9(3) . . . . ?
C39 C38 C37 O64 176.8(3) . . . . ?
C39 C38 C37 C36 0.1(4) . . . . ?
C39 C38 C60 C61 -2.2(4) . . . . ?
C39 C38 C60 C63 115.6(3) . . . . ?
C39 C38 C60 C62 -120.7(3) . . . . ?
C39 C40 C42 O43 -4.7(4) . . . . ?
C39 C40 C42 C46 119.2(3) . . . . ?
C36 C41 C40 C39 -0.4(5) . . . . ?
C36 C41 C40 C42 -175.4(3) . . . . ?
C5 C6 C7 C8 -177.3(3) . . . . ?
C5 C6 C7 C26 -2.0(5) . . . . ?
C20 O22 C23 C24 83.3(4) . . . . ?
C20 C11 C12 C8 92.1(3) . . . . ?
C20 C11 C12 C13 -43.0(4) . . . . ?
C41 C36 C35 C66 116.7(3) . . . . ?
C41 C36 C35 C65 -1.3(4) . . . . ?
C41 C36 C35 C34 -121.2(3) . . . . ?
C41 C40 C42 O43 170.1(3) . . . . ?
C41 C40 C42 C46 -66.0(4) . . . . ?
C6 C5 C27 C28 117.7(3) . . . . ?
C6 C5 C27 C30 -120.9(3) . . . . ?
C6 C5 C27 C29 -0.5(4) . . . . ?
C6 C7 C8 O9 171.0(3) . . . . ?
C6 C7 C8 C12 -66.2(4) . . . . ?
C6 C7 C26 C3 -0.1(5) . . . . ?
C7 C8 C12 C11 -112.7(3) . . . . ?
C7 C8 C12 C13 20.0(4) . . . . ?
C10 O9 C8 C7 142.3(2) . . . . ?
C10 O9 C8 C12 10.9(3) . . . . ?
C10 C11 C12 C8 -28.1(3) . . . . ?
C10 C11 C12 C13 -163.3(3) . . . . ?
C54 O56 C57 C58 85.1(4) . . . . ?
C54 C45 C44 O43 -83.3(3) . . . . ?
C54 C45 C44 C59 39.9(4) . . . . ?
C8 O9 C10 C11 -30.1(3) . . . . ?
C8 O9 C10 C25 -159.4(3) . . . . ?
C8 C7 C26 C3 175.1(3) . . . . ?
C8 C12 C13 C14 126.0(3) . . . . ?
C8 C12 C13 C18 -55.2(4) . . . . ?
C11 C12 C13 C14 -106.1(3) . . . . ?
C11 C12 C13 C18 72.7(4) . . . . ?
C12 C13 C14 C15 177.8(3) . . . . ?
C12 C13 C18 C17 -178.0(3) . . . . ?
C2 C3 C4 O31 -3.5(5) . . . . ?
C2 C3 C4 C5 -178.2(3) . . . . ?
C2 C3 C26 C7 -179.3(3) . . . . ?
C26 C3 C4 O31 177.6(3) . . . . ?
C26 C3 C4 C5 2.9(5) . . . . ?
C26 C3 C2 C33 -3.5(4) . . . . ?
C26 C3 C2 C1 115.0(3) . . . . ?
C26 C3 C2 C32 -122.3(3) . . . . ?
C26 C7 C8 O9 -4.1(4) . . . . ?
C26 C7 C8 C12 118.7(3) . . . . ?
C40 C42 C46 C45 -113.2(3) . . . . ?
C40 C42 C46 C47 18.9(4) . . . . ?
C60 C38 C37 O64 -1.7(4) . . . . ?
C60 C38 C37 C36 -178.3(3) . . . . ?
C60 C38 C39 C40 -179.7(3) . . . . ?
C13 C14 C15 C16 0.7(6) . . . . ?
C13 C18 C17 C16 -0.2(6) . . . . ?
C42 O43 C44 C45 -30.4(3) . . . . ?
C42 O43 C44 C59 -158.9(3) . . . . ?
C42 C46 C45 C54 92.1(3) . . . . ?
C42 C46 C45 C53 -146.5(3) . . . . ?
C42 C46 C45 C44 -28.3(3) . . . . ?
C42 C46 C47 C48 -56.6(5) . . . . ?
C42 C46 C47 C52 129.4(3) . . . . ?
C46 C45 C44 O43 35.9(3) . . . . ?
C46 C45 C44 C59 159.2(3) . . . . ?
C46 C47 C52 C51 174.0(3) . . . . ?
C45 C46 C47 C48 70.5(4) . . . . ?
C45 C46 C47 C52 -103.5(4) . . . . ?
C48 C47 C52 C51 -0.4(5) . . . . ?
C48 C49 C50 C51 -1.7(6) . . . . ?
C47 C46 C45 C54 -42.6(4) . . . . ?
C47 C46 C45 C53 78.8(3) . . . . ?
C47 C46 C45 C44 -163.1(3) . . . . ?
C47 C48 C49 C50 0.9(5) . . . . ?
C47 C52 C51 C50 -0.4(6) . . . . ?
C14 C13 C18 C17 0.7(5) . . . . ?
C53 C45 C44 O43 153.7(3) . . . . ?
C53 C45 C44 C59 -83.0(4) . . . . ?
C18 C13 C14 C15 -1.0(5) . . . . ?
C18 C17 C16 C15 -0.1(6) . . . . ?
C19 C11 C12 C8 -145.6(3) . . . . ?
C19 C11 C12 C13 79.2(3) . . . . ?
C25 C10 C11 C20 39.2(4) . . . . ?
C25 C10 C11 C12 158.2(3) . . . . ?
C25 C10 C11 C19 -84.2(4) . . . . ?
C44 O43 C42 C40 142.9(3) . . . . ?
C44 O43 C42 C46 10.7(3) . . . . ?
C27 C5 C6 C7 -175.1(3) . . . . ?
C49 C48 C47 C46 -173.8(3) . . . . ?
C49 C48 C47 C52 0.1(5) . . . . ?
C35 C36 C41 C40 -176.8(3) . . . . ?
C23 O22 C20 O21 1.1(4) . . . . ?
C23 O22 C20 C11 179.2(2) . . . . ?
C17 C16 C15 C14 -0.2(7) . . . . ?
C57 O56 C54 O55 1.8(5) . . . . ?
C57 O56 C54 C45 178.9(3) . . . . ?
C52 C51 C50 C49 1.5(6) . . . . ?

loop_
_diffrn_refln_index_h
_diffrn_refln_index_k
_diffrn_refln_index_l
_diffrn_refln_intensity_net
_diffrn_refln_intensity_u
2 0 0 4040.6 215.88
3 0 0 2806.02 81.39
4 0 0 37.1 2.4
5 0 0 8.4 2
6 0 0 74.49 4.1
7 0 0 978.4 30.6
8 0 0 144.29 9
9 0 0 84.99 9.4
10 0 0 87.19 10
11 0 0 299.67 21.8
12 0 0 123.49 23.5
-12 1 0 47.9 6.9
-11 1 0 22.9 4.8
-10 1 0 4.1 3.1
-9 1 0 41 4.2
-8 1 0 16.2 2.9
-7 1 0 119.99 4.9
-6 1 0 81.69 3.7
-5 1 0 146.89 4.8
-4 1 0 417.26 8.8
-3 1 0 401.56 8.1
-2 1 0 175.08 4.3
-1 1 0 869.31 14.9
0 1 0 141.59 5.8
1 1 0 980 17.7
2 1 0 9.7 1.1
3 1 0 167.78 4.2
4 1 0 1242.38 23.7
5 1 0 103.09 3.7
6 1 0 67.49 3.6
7 1 0 16.4 2.5
8 1 0 3 2.2
9 1 0 70.19 6.5
10 1 0 3.1 3.6
11 1 0 85.19 8.2
12 1 0 6.5 6.3
-12 2 0 0.7 11.4
-11 2 0 17.5 5.6
-10 2 0 114.69 230.38
-9 2 0 0 3.3
-8 2 0 25.4 4.2
-7 2 0 438.16 16.6
-6 2 0 264.07 9.6
-5 2 0 7.1 2.3
-4 2 0 954.1 33.9
-3 2 0 287.17 9.2
-2 2 0 618.14 22.1
-1 2 0 2099.19 84.09
0 2 0 2298.67 106.59
1 2 0 559.24 19.4
2 2 0 111.19 6
3 2 0 858.71 27.6
4 2 0 23.2 2.6
5 2 0 163.58 8.6
6 2 0 458.15 15.7
7 2 0 19.8 4
8 2 0 10.1 3.5
9 2 0 53.09 82.79
10 2 0 3.5 5.9
11 2 0 0 12.7
-12 3 0 30.7 9.9
-11 3 0 5.3 3
-10 3 0 39.2 5.4
-9 3 0 179.18 7.1
-8 3 0 63.49 4.1
-7 3 0 195.68 6.2
-6 3 0 165.98 5.3
-5 3 0 746.33 17.6
-4 3 0 73.69 3.2
-3 3 0 13.8 1.5
-2 3 0 2216.88 43.9
-1 3 0 198.48 6.5
0 3 0 23.5 1.7
1 3 0 1943.71 34.6
2 3 0 99.49 3.3
3 3 0 37.5 2.4
4 3 0 212.28 5.7
5 3 0 569.24 12.2
6 3 0 28.7 2.9
7 3 0 168.38 6.1
8 3 0 21.6 4.1
9 3 0 33.9 5.4
10 3 0 1.6 4.9
11 3 0 48.6 9.7
-12 4 0 10.6 5.8
-11 4 0 11.7 12.4
-10 4 0 20.1 5.3
-9 4 0 54.29 6.9
-8 4 0 30.1 3.4
-7 4 0 86.79 4.7
-6 4 0 0 2.1
-5 4 0 74.89 4.4
-4 4 0 5.1 2.9
-3 4 0 29.9 2.8
-2 4 0 17.2 1.7
-1 4 0 1758.52 74.39
0 4 0 11.1 2.3
1 4 0 56.59 4.5
2 4 0 94.29 4.5
3 4 0 56.09 4.8
4 4 0 7.1 2.5
5 4 0 101.89 5.8
6 4 0 52.79 5.4
7 4 0 97.69 7.2
8 4 0 9.1 7.1
9 4 0 45 9.9
10 4 0 0 10.8
11 4 0 150.78 19.9
-12 5 0 2.2 1.9
-11 5 0 5.9 2.2
-10 5 0 33.3 3.7
-9 5 0 1.8 1.7
-8 5 0 49.3 3.1
-7 5 0 6.4 1.9
-6 5 0 172.58 6
-5 5 0 176.78 6
-4 5 0 418.76 10.8
-3 5 0 564.74 13.9
-2 5 0 423.36 13.1
-1 5 0 88.79 5.5
0 5 0 54.69 3.2
1 5 0 1133.09 25.4
2 5 0 176.58 5.9
3 5 0 204.28 6.3
4 5 0 33.9 3.1
5 5 0 16.8 2.7
6 5 0 16.7 2.5
7 5 0 0.6 2.5
8 5 0 16.9 4.9
9 5 0 2.7 4.2
10 5 0 0.7 8.3
-12 6 0 36.8 88.29
-11 6 0 0 4.1
-10 6 0 21.2 3.9
-9 6 0 165.78 14.2
-8 6 0 123.89 9.3
-7 6 0 1.8 4
-6 6 0 9.5 3.4
-5 6 0 814.92 38
-4 6 0 0 3.1
-3 6 0 214.18 17.6
-2 6 0 1395.46 80.99
-1 6 0 1915.01 91.89
0 6 0 193.08 11.4
1 6 0 108.89 5.5
2 6 0 1379.86 50.39
3 6 0 33.4 4.2
4 6 0 46.7 6.2
5 6 0 102.59 8.2
6 6 0 141.89 39.9
7 6 0 35.2 8.7
8 6 0 15.5 8.3
9 6 0 44.9 251.67
-12 7 0 0 25.2
-11 7 0 106.59 31.3
-10 7 0 21.3 2.4
-9 7 0 44.4 4.7
-8 7 0 58.59 5.7
-7 7 0 49.4 4.4
-6 7 0 368.46 11.9
-5 7 0 52.49 3.4
-4 7 0 567.24 17.8
-3 7 0 30.4 4
-2 7 0 5.4 2.8
-1 7 0 2 3.3
0 7 0 333.27 10.9
1 7 0 181.08 6.3
2 7 0 42.6 4.5
3 7 0 184.18 7.3
4 7 0 10.6 3.8
5 7 0 175.48 12.9
6 7 0 3.3 3.4
7 7 0 55.89 10.5
8 7 0 12.2 8.9
9 7 0 0 8.5
-11 8 0 32 16.2
-10 8 0 2.9 3.4
-9 8 0 113.79 10.5
-8 8 0 56.09 15.1
-7 8 0 167.08 19.6
-6 8 0 66.59 6.3
-5 8 0 12.6 4.9
-4 8 0 7 4.6
-3 8 0 9.5 6.6
-2 8 0 31.5 6.2
-1 8 0 11.1 5.8
0 8 0 5 4.1
1 8 0 0.4 4.8
2 8 0 67.69 7.9
3 8 0 269.67 24.6
4 8 0 51.89 15.2
5 8 0 80.39 16.2
6 8 0 0 7.6
7 8 0 29.7 15.3
-9 9 0 19.5 15.4
-8 9 0 12.3 15.7
-7 9 0 563.54 21.7
-6 9 0 250.77 17.7
-5 9 0 3.4 3.7
-4 9 0 122.09 12.8
-3 9 0 86.69 11.3
-2 9 0 20.7 12
-1 9 0 280.77 13.6
0 9 0 16 3.4
1 9 0 37 5.6
2 9 0 832.12 37.6
3 9 0 193.28 16
4 9 0 0 15.6
5 9 0 0 15.2
6 9 0 7.7 5.4
-10 10 0 46.2 16.1
-9 10 0 22.3 9
-8 10 0 35.4 5.9
-7 10 0 0 7.3
-6 10 0 410.76 28
-5 10 0 164.98 17.2
-4 10 0 78.99 91.59
-3 10 0 66.89 9.1
-2 10 0 28.7 8.5
-1 10 0 63.19 260.97
0 10 0 125.29 14.3
1 10 0 352.56 36.7
2 10 0 7 11.4
3 10 0 34.7 12
4 10 0 116.99 16.4
5 10 0 27.5 45.4
-8 11 0 16.1 10.8
-7 11 0 0.6 9.1
-6 11 0 0 16.3
-5 11 0 1 12.5
-4 11 0 22.7 13.4
-1 11 0 6.1 13.9
0 11 0 8.8 14.2
1 11 0 4.2 14.8
2 11 0 3 9.1
3 11 0 11.2 16.3
-7 12 0 0 294.07
-6 12 0 16.5 15.4
-5 12 0 14.4 227.98
-4 12 0 37.7 14.8
-3 12 0 0 10.3
-2 12 0 34 14.4
-1 12 0 19.3 81.99
0 12 0 0 13.7
1 12 0 35.9 105.69
-6 13 0 10.5 6.9
-5 13 0 19.3 299.47
-4 13 0 40.3 101.19
-3 13 0 0 16.1
-2 13 0 14.9 288.57
-1 13 0 13.4 107.69
1 -13 1 12.6 122.09
2 -13 1 8.5 273.07
3 -13 1 0 16.8
4 -13 1 18.2 95.69
6 -13 1 10 6.8
-1 -12 1 15.3 15.4
0 -12 1 16.7 14.9
1 -12 1 31.6 100.09
2 -12 1 19.5 14.2
3 -12 1 16.6 12.8
4 -12 1 0 13.4
5 -12 1 0 209.48
6 -12 1 34.9 16.4
7 -12 1 1.4 295.97
-4 -11 1 51.59 17.2
-3 -11 1 0 15.9
-2 -11 1 2.7 10.6
-1 -11 1 6.1 3.7
0 -11 1 26.4 14.9
1 -11 1 104.49 20
3 -11 1 215.58 422.86
4 -11 1 73.79 12
5 -11 1 0 11.7
6 -11 1 99.29 22.6
7 -11 1 91.49 11.9
8 -11 1 0 16.2
9 -11 1 60.99 30.4
-6 -10 1 0 7.3
-5 -10 1 12.8 28.1
-4 -10 1 73.99 14.9
-3 -10 1 79.89 13.8
-2 -10 1 25.3 12.2
-1 -10 1 137.19 23.1
1 -10 1 16 10.5
2 -10 1 64.49 15
3 -10 1 97.39 11.1
4 -10 1 37.1 69.69
5 -10 1 66.19 8.5
6 -10 1 366.86 25.7
7 -10 1 231.48 20.6
8 -10 1 3.8 5.1
9 -10 1 0 13.1
10 -10 1 0 31
-6 -9 1 0 101.29
-5 -9 1 5.1 8.5
-4 -9 1 33.9 8
-3 -9 1 25.3 5.2
-2 -9 1 487.65 31.2
-1 -9 1 63.69 10.3
0 -9 1 3.2 2.3
1 -9 1 1.2 6.6
2 -9 1 456.25 21.9
3 -9 1 38.9 8.5
4 -9 1 46.6 6.2
5 -9 1 103.99 7.7
6 -9 1 138.29 9
7 -9 1 42.8 7
8 -9 1 0 16.7
9 -9 1 15.7 7.4
10 -9 1 0 306.67
-7 -8 1 114.69 14.3
-6 -8 1 0 10
-5 -8 1 0 12
-4 -8 1 49.9 14.2
-3 -8 1 9.3 24.9
-2 -8 1 3.8 5.3
-1 -8 1 209.88 12.4
0 -8 1 524.65 25.6
1 -8 1 17.1 5.9
2 -8 1 17.1 5
3 -8 1 99.29 8.4
4 -8 1 49.2 6
5 -8 1 8.9 5.3
6 -8 1 156.48 15.7
8 -8 1 11.2 10.7
9 -8 1 108.79 10.5
10 -8 1 13.4 13
11 -8 1 0 13
-9 -7 1 5.7 17.5
-8 -7 1 13.6 6
-7 -7 1 0.2 3.7
-6 -7 1 17.5 5.7
-5 -7 1 55.19 8.1
-4 -7 1 14.3 3.6
-3 -7 1 33.2 3.9
-2 -7 1 228.58 8.6
-1 -7 1 98.09 4.7
0 -7 1 1.3 1.4
1 -7 1 706.23 25
2 -7 1 325.17 13.6
3 -7 1 48.9 5
4 -7 1 693.53 21.3
5 -7 1 12 2.6
6 -7 1 3.8 1.8
7 -7 1 41.2 3.9
8 -7 1 127.19 7.1
9 -7 1 275.07 11.4
10 -7 1 31.1 6.6
11 -7 1 23.6 26.7
12 -7 1 3.9 18.1
-9 -6 1 2.3 18.3
-8 -6 1 18.4 10.5
-7 -6 1 60.69 12
-6 -6 1 9.3 12.2
-5 -6 1 34 5.3
-4 -6 1 16 5.8
-3 -6 1 205.48 9.8
-2 -6 1 249.97 13.9
-1 -6 1 333.17 16.5
0 -6 1 4.6 2.7
1 -6 1 45.8 8.1
2 -6 1 340.07 27
3 -6 1 505.95 31.5
4 -6 1 20 2.7
5 -6 1 175.48 10.9
6 -6 1 49.3 5
7 -6 1 0 3.1
8 -6 1 26.8 4.2
9 -6 1 277.87 21.9
10 -6 1 31.9 13.5
11 -6 1 11.9 216.48
12 -6 1 16.7 83.39
-10 -5 1 7.4 5.8
-9 -5 1 27.5 6.5
-8 -5 1 4.5 3.2
-7 -5 1 4.3 2.8
-6 -5 1 13.1 2.4
-5 -5 1 148.49 5.6
-4 -5 1 10.7 2
-3 -5 1 531.25 12.4
-2 -5 1 586.14 14
-1 -5 1 6.4 1.6
0 -5 1 189.88 6.3
1 -5 1 133.09 5.9
2 -5 1 1.2 1.6
3 -5 1 80.49 3.1
4 -5 1 790.62 16.9
5 -5 1 1010.9 21.8
6 -5 1 19.1 2.3
7 -5 1 312.87 9.2
8 -5 1 15.8 1.9
9 -5 1 1.7 2
10 -5 1 165.48 8.5
11 -5 1 49.8 9.7
12 -5 1 8.8 8.7
-10 -4 1 42.3 16.9
-9 -4 1 0 7.7
-8 -4 1 180.98 20.8
-7 -4 1 1.8 4
-6 -4 1 0 4
-5 -4 1 62.89 5.4
-4 -4 1 156.28 7.7
-3 -4 1 0.3 2.9
-2 -4 1 943.81 30.7
-1 -4 1 1572.14 66.79
0 -4 1 32.2 5.6
1 -4 1 136.39 11.4
2 -4 1 2216.98 116.09
3 -4 1 266.47 9
4 -4 1 425.86 18.1
5 -4 1 43.7 4.6
6 -4 1 1.2 2
7 -4 1 7.4 1.9
8 -4 1 0 1.9
9 -4 1 71.69 5.7
10 -4 1 36.8 4.1
11 -4 1 21.8 5.8
12 -4 1 0 253.07
-11 -3 1 18.5 9.1
-10 -3 1 125.99 8.9
-9 -3 1 58.29 7.3
-8 -3 1 27.3 4
-7 -3 1 5.1 2.1
-6 -3 1 124.59 4.8
-5 -3 1 8.2 1.8
-4 -3 1 396.86 9.9
-3 -3 1 3656.43 61.79
-2 -3 1 9.8 1.4
-1 -3 1 1295.07 24.7
0 -3 1 397.46 9.6
1 -3 1 206.88 7.6
2 -3 1 422.06 9.6
3 -3 1 984.5 20
4 -3 1 3633.54 62.49
5 -3 1 4.4 1.1
6 -3 1 98.39 4
7 -3 1 57.29 3.4
8 -3 1 2.6 1.8
9 -3 1 11 2.5
10 -3 1 26.5 4.2
11 -3 1 11.2 3.3
12 -3 1 7.1 4
-11 -2 1 14.5 13.9
-10 -2 1 1.4 7.6
-9 -2 1 545.95 45.8
-8 -2 1 10.6 3.8
-7 -2 1 44.1 4.2
-6 -2 1 17.7 2.6
-5 -2 1 5.5 2.2
-4 -2 1 470.55 17.3
-3 -2 1 416.66 13.8
-2 -2 1 3762.62 101.59
0 -2 1 322.27 9.8
3 -2 1 44.9 3.1
4 -2 1 62.29 5.1
5 -2 1 155.58 9.6
6 -2 1 73.29 4.9
7 -2 1 0 2.4
8 -2 1 423.56 20.9
9 -2 1 123.89 9.3
10 -2 1 95.19 16
11 -2 1 40.5 11.5
12 -2 1 145.59 23.4
-12 -1 1 9.1 5.4
-11 -1 1 30.8 5.9
-10 -1 1 20.7 4.7
-9 -1 1 3.1 3.3
-8 -1 1 730.03 16.1
-7 -1 1 807.82 16.6
-6 -1 1 59.39 3.3
-5 -1 1 11.7 1.8
-4 -1 1 533.95 10.9
-3 -1 1 851.81 15.5
-2 -1 1 1145.09 20.8
-1 -1 1 377.36 7.3
0 -1 1 34.2 1.2
1 -1 1 108.49 2.5
2 -1 1 284.77 5.8
3 -1 1 33.8 1.8
4 -1 1 556.04 11.2
5 -1 1 307.47 7.6
6 -1 1 1 1.4
7 -1 1 595.64 13.2
8 -1 1 7.8 2.3
9 -1 1 134.89 7.6
10 -1 1 70.19 6.5
11 -1 1 8.8 3.8
12 -1 1 20.3 5.4
-12 0 1 0 14.1
-11 0 1 14.4 7.1
-10 0 1 0.4 5.3
-9 0 1 0 4.3
-8 0 1 65.89 6.3
-7 0 1 11.8 3.8
-6 0 1 3.7 2
-5 0 1 1.5 1.7
-4 0 1 2.6 1.4
-3 0 1 1.9 1.2
-2 0 1 17.6 1.4
1 0 1 6.8 2.1
2 0 1 12.6 1.3
3 0 1 1.2 1.1
4 0 1 14.7 2.1
5 0 1 4.3 1.9
6 0 1 3.8 2
7 0 1 3.5 2.4
8 0 1 10.1 3.7
9 0 1 2.3 4.8
10 0 1 2 5.8
11 0 1 4.6 6.2
12 0 1 0 12.1
-12 1 1 0.1 4.3
-11 1 1 41.4 5.5
-10 1 1 6.1 3.5
-9 1 1 84.99 5
-8 1 1 1521.15 30.7
-7 1 1 24.4 2.7
-6 1 1 94.79 4
-5 1 1 183.48 5.2
-4 1 1 1289.37 23
-3 1 1 736.03 14.4
-2 1 1 1540.75 27.7
-1 1 1 0.7 0.5
0 1 1 120.79 3.2
1 1 1 24.5 1.3
2 1 1 136.99 3.4
3 1 1 384.86 7.8
4 1 1 21.3 1.9
5 1 1 82.09 3.3
6 1 1 29.3 2.5
7 1 1 363.06 9.2
8 1 1 416.06 10.6
9 1 1 7.6 3.3
10 1 1 6.1 3.6
11 1 1 5.8 4
12 1 1 38.4 7.6
-12 2 1 5.2 12.2
-11 2 1 32.2 6.6
-10 2 1 473.45 42.1
-9 2 1 8.3 4.4
-8 2 1 31.4 4
-7 2 1 1.8 2.4
-6 2 1 4.9 2.1
-5 2 1 287.47 16.1
-4 2 1 418.26 16.4
-3 2 1 2680.83 106.59
-1 2 1 115.39 7.2
2 2 1 101.69 4
3 2 1 194.58 6
4 2 1 230.68 11
5 2 1 125.59 5.8
6 2 1 24.6 2.8
7 2 1 455.05 19.5
8 2 1 236.18 11.1
9 2 1 89.59 11.7
10 2 1 12.5 6.9
11 2 1 136.19 24.5
-13 3 1 0.8 4.4
-12 3 1 50.39 6.5
-11 3 1 154.08 9
-10 3 1 15 10.1
-9 3 1 73.19 4.7
-8 3 1 64.39 4
-7 3 1 25.6 2.7
-6 3 1 15 2.1
-5 3 1 2600.84 48.1
-4 3 1 836.02 16.1
-3 3 1 238.68 6.1
-2 3 1 858.21 17.1
-1 3 1 1682.23 41.6
0 3 1 190.98 6.4
1 3 1 9.3 1.3
2 3 1 3153.28 55.79
3 3 1 947.11 17.7
4 3 1 38 2.6
5 3 1 51.89 3.1
6 3 1 28.9 2.8
7 3 1 1 1.9
8 3 1 6.6 3.8
9 3 1 12.8 4.2
10 3 1 5.5 4.5
11 3 1 20.7 9.7
-12 4 1 27.4 14.1
-11 4 1 11.7 10.4
-10 4 1 146.59 16.3
-9 4 1 1.6 3.3
-8 4 1 12.2 3.2
-7 4 1 119.69 5.8
-6 4 1 168.28 8.3
-5 4 1 41.7 3.1
-4 4 1 526.05 25.1
-3 4 1 820.42 46.4
-2 4 1 244.78 8.5
-1 4 1 285.77 14.2
0 4 1 2475.65 121.09
1 4 1 150.88 11.4
2 4 1 327.37 17.4
3 4 1 161.08 6.2
4 4 1 1.2 2.3
5 4 1 3.3 2.7
6 4 1 4 3.2
7 4 1 109.19 8.3
8 4 1 27.7 7.3
9 4 1 64.59 9.4
10 4 1 0 90.99
-12 5 1 88.39 6
-11 5 1 7.1 3.7
-10 5 1 2.1 2.2
-9 5 1 15.9 2.4
-8 5 1 1.7 1.6
-7 5 1 29.2 3.1
-6 5 1 17.7 2.3
-5 5 1 160.48 5.7
-4 5 1 624.54 13.8
-3 5 1 5 1.3
-2 5 1 66.59 3.3
-1 5 1 3.9 3.3
0 5 1 79.69 3.9
1 5 1 295.27 7.9
2 5 1 8.8 2
3 5 1 300.67 8.2
4 5 1 129.39 5.2
5 5 1 64.99 3.9
6 5 1 80.59 4.2
7 5 1 34 5.1
8 5 1 6.6 5.6
9 5 1 3.5 7.7
10 5 1 23.2 11.5
-12 6 1 0.4 6.5
-11 6 1 60.49 5.4
-10 6 1 77.99 6.4
-9 6 1 8.2 4.3
-8 6 1 60.39 5.5
-7 6 1 33.5 5.2
-6 6 1 123.39 9
-5 6 1 275.67 12.1
-4 6 1 303.57 18
-3 6 1 2.2 4.6
-2 6 1 64.79 5.4
-1 6 1 366.86 18.2
0 6 1 779.82 31.7
1 6 1 11.4 3.6
2 6 1 241.78 12.9
3 6 1 72.79 5.8
4 6 1 11.7 4
5 6 1 0 6.3
6 6 1 307.87 61.79
7 6 1 2.3 11.4
8 6 1 7.4 77.79
9 6 1 16.2 237.68
-12 7 1 0 27
-11 7 1 14.5 3.4
-10 7 1 0.3 2.3
-9 7 1 44.8 5.2
-8 7 1 8.5 3.2
-7 7 1 5.8 2.7
-6 7 1 334.87 11.4
-5 7 1 109.09 4.9
-4 7 1 154.88 6.2
-3 7 1 326.17 13.1
-2 7 1 682.53 25.3
-1 7 1 52.79 3.7
0 7 1 1 1.7
1 7 1 948.41 24.1
2 7 1 34.4 5.1
3 7 1 7 2.7
4 7 1 19.7 4.1
5 7 1 256.07 11.5
6 7 1 130.99 14
7 7 1 6.7 6
8 7 1 7.2 9.2
-11 8 1 71.29 6.7
-10 8 1 14.3 5.9
-9 8 1 0 11.4
-8 8 1 55.39 9.5
-7 8 1 11.9 8.9
-6 8 1 8.2 4
-5 8 1 166.18 16.8
-4 8 1 235.38 20.6
-3 8 1 30 5.7
-2 8 1 0 4.8
-1 8 1 102.59 6
0 8 1 17.7 5.3
1 8 1 38.4 5.9
2 8 1 602.44 26.2
4 8 1 0.9 9.9
5 8 1 126.69 17.3
6 8 1 12 11.6
7 8 1 0 12.1
8 8 1 5.4 7
-11 9 1 65.19 4.7
-10 9 1 0 288.67
-9 9 1 16.7 4.6
-8 9 1 19.5 4.3
-7 9 1 93.39 6.8
-6 9 1 397.16 29.5
-5 9 1 68.69 7.9
-4 9 1 18.1 5.4
-3 9 1 109.59 10.9
-2 9 1 219.98 20.8
-1 9 1 93.89 8.9
0 9 1 6 2.7
1 9 1 78.29 12.8
2 9 1 23.6 9
3 9 1 60.29 10.1
4 9 1 70.79 18.9
5 9 1 0 13.4
6 9 1 28.1 110.19
-10 10 1 2.7 10
-9 10 1 41 8.7
-8 10 1 0.3 7.4
-7 10 1 12 7.2
-6 10 1 275.37 19.2
-4 10 1 0 9.6
-3 10 1 152.48 13
-2 10 1 65.59 14.5
-1 10 1 34.8 198.48
0 10 1 47.8 13.2
1 10 1 312.67 33.5
2 10 1 314.37 30.9
3 10 1 3.7 10.2
4 10 1 0 11.7
5 10 1 0 88.29
-9 11 1 0 5.1
-8 11 1 13.6 11
-7 11 1 0 11.3
-6 11 1 21 16
-5 11 1 10.5 13.4
-4 11 1 105.19 18.7
-2 11 1 139.59 151.98
-1 11 1 62.39 16.7
0 11 1 21.3 14
1 11 1 74.19 21.6
2 11 1 17.2 10.1
3 11 1 38.8 17.7
4 11 1 17.6 9.5
-7 12 1 5 14.1
-6 12 1 17.2 16.1
-5 12 1 60.19 285.17
-4 12 1 34.9 14.5
-3 12 1 0 12.6
-2 12 1 45.4 15.3
-1 12 1 0 75.29
0 12 1 2.1 15.2
1 12 1 42.7 106.39
-6 13 1 8.2 6.3
-5 13 1 46 347.97
-4 13 1 16.5 98.19
-3 13 1 2.1 17.2
-2 13 1 3.9 272.77
1 -13 2 0 102.39
2 -13 2 6.3 18
3 -13 2 85.39 130.89
4 -13 2 0 17.4
5 -13 2 25.9 90.49
-1 -12 2 117.59 22.9
0 -12 2 0 83.89
1 -12 2 196.78 153.18
2 -12 2 46.8 15.9
3 -12 2 0 11.7
4 -12 2 19.7 246.78
5 -12 2 0 217.98
6 -12 2 8.2 12.5
8 -12 2 6.3 90.59
-4 -11 2 0 264.37
-3 -11 2 1.8 10.8
-2 -11 2 0 17.3
-1 -11 2 12.3 3.8
0 -11 2 14.1 97.49
1 -11 2 5 81.79
3 -11 2 91.69 18
4 -11 2 2.9 9.2
5 -11 2 21.7 9.2
6 -11 2 0 10.9
7 -11 2 31.9 10.6
8 -11 2 30.5 107.09
-6 -10 2 64.59 13.8
-5 -10 2 67.59 31.7
-4 -10 2 0 10.4
-3 -10 2 143.39 17.1
-2 -10 2 167.38 25.9
-1 -10 2 171.88 13.3
1 -10 2 163.28 21.1
2 -10 2 13.2 9.1
3 -10 2 59.59 13.8
4 -10 2 0.2 6.1
5 -10 2 146.39 11.5
6 -10 2 18.2 7.9
7 -10 2 84.19 12
8 -10 2 4.7 6.7
9 -10 2 8.3 13
-7 -9 2 10 132.89
-6 -9 2 50.69 18
-5 -9 2 0 15.6
-4 -9 2 31 6.8
-3 -9 2 2.6 3.3
-2 -9 2 189.78 16.9
-1 -9 2 48.9 11.8
0 -9 2 43.9 8.3
1 -9 2 504.65 32.2
2 -9 2 192.88 16.1
3 -9 2 146.79 10
4 -9 2 201.68 12.9
5 -9 2 171.28 11
6 -9 2 736.93 26.7
7 -9 2 0 9
8 -9 2 88.39 11.4
9 -9 2 13.5 3.2
10 -9 2 70.39 360.26
11 -9 2 8.1 10.1
-8 -8 2 35.3 114.79
-7 -8 2 4.8 11.2
-6 -8 2 16 12.6
-5 -8 2 0 9.3
-4 -8 2 127.59 12
-3 -8 2 395.26 87.39
-2 -8 2 94.69 8.4
-1 -8 2 0 4.4
0 -8 2 5.8 3.5
1 -8 2 230.38 15.9
2 -8 2 30.8 6.5
3 -8 2 23.2 4.8
4 -8 2 27.6 7.9
5 -8 2 29.8 11.2
6 -8 2 141.09 12.8
7 -8 2 71.29 49.6
8 -8 2 2.2 5
9 -8 2 8.2 11.8
10 -8 2 54.09 18.1
11 -8 2 56.39 111.19
-9 -7 2 7.3 10
-8 -7 2 39.9 7.4
-7 -7 2 6 4.9
-6 -7 2 7.4 5.3
-5 -7 2 78.59 7.7
-4 -7 2 519.35 15
-3 -7 2 50.99 4.6
-2 -7 2 490.75 13.6
-1 -7 2 194.18 7
0 -7 2 17.7 2.3
1 -7 2 214.28 9
2 -7 2 0.5 2
3 -7 2 291.27 10.9
4 -7 2 76.59 6.9
5 -7 2 201.08 8.3
6 -7 2 191.18 9.4
7 -7 2 12.9 4.5
8 -7 2 6.9 2.3
9 -7 2 124.39 18.2
10 -7 2 17.7 6.9
11 -7 2 19.9 25.9
12 -7 2 34.6 17.9
-9 -6 2 3.1 23.2
-8 -6 2 111.79 18.8
-7 -6 2 135.39 14.9
-6 -6 2 262.47 64.79
-5 -6 2 26.5 5.3
-4 -6 2 153.98 13.8
-3 -6 2 40.1 4.8
-2 -6 2 70.39 5.3
-1 -6 2 57.49 4.2
0 -6 2 344.37 16.9
1 -6 2 105.19 11.2
2 -6 2 1382.06 129.09
3 -6 2 14 3.8
4 -6 2 542.95 24.4
5 -6 2 13.7 3.1
6 -6 2 37.4 4.4
7 -6 2 609.54 34.7
8 -6 2 220.98 27.3
9 -6 2 178.78 170.18
10 -6 2 0 11.2
11 -6 2 46 14.9
-10 -5 2 19.6 10.3
-9 -5 2 37.4 6.8
-8 -5 2 3.5 5
-7 -5 2 8.5 3.1
-6 -5 2 1.6 2.2
-5 -5 2 24.8 3
-4 -5 2 37.3 3
-3 -5 2 11.4 1.9
-2 -5 2 41.4 2.7
-1 -5 2 8.6 1.5
0 -5 2 22.6 2.1
1 -5 2 1834.12 51.89
2 -5 2 266.17 9.7
3 -5 2 41.7 2.7
4 -5 2 573.64 13.7
5 -5 2 67.79 3.4
6 -5 2 107.99 4.5
7 -5 2 101.89 3.8
8 -5 2 83.39 5.5
9 -5 2 109.79 10
10 -5 2 0 11
11 -5 2 2.9 6.2
12 -5 2 9.4 31.1
-11 -4 2 275.67 36.6
-10 -4 2 0 12.7
-9 -4 2 30.2 9.4
-8 -4 2 5.2 8.5
-7 -4 2 47.3 5.2
-6 -4 2 17.1 4.1
-5 -4 2 148.39 7.2
-4 -4 2 562.34 20.3
-3 -4 2 1055.49 38.7
-2 -4 2 313.57 16.4
-1 -4 2 29.2 3.4
0 -4 2 844.32 30.3
1 -4 2 310.17 23.7
2 -4 2 284.97 25
3 -4 2 1724.13 74.99
4 -4 2 324.67 17.4
5 -4 2 436.86 19.8
6 -4 2 195.38 7.3
7 -4 2 18.4 1.8
8 -4 2 16 2
9 -4 2 78.49 5.6
10 -4 2 0.2 3.7
11 -4 2 43 14.6
12 -4 2 42.9 13.8
-11 -3 2 8.3 8.3
-10 -3 2 9.6 4.5
-9 -3 2 2.2 3.5
-8 -3 2 7.4 3
-7 -3 2 0.8 1.9
-6 -3 2 1.8 1.7
-5 -3 2 707.73 14.5
-4 -3 2 314.57 8.4
-3 -3 2 340.97 8.1
-2 -3 2 748.33 14.6
-1 -3 2 697.03 14.1
0 -3 2 432.46 10.2
1 -3 2 331.27 10.9
2 -3 2 119.69 3.8
3 -3 2 1854.81 33.6
4 -3 2 20.6 1.7
5 -3 2 42.2 2.1
6 -3 2 1005.6 19.8
7 -3 2 13.4 1.9
8 -3 2 2 1.6
9 -3 2 80.79 5.1
10 -3 2 59.59 5
11 -3 2 73.59 6
12 -3 2 0.8 3.7
-12 -2 2 134.59 21.6
-11 -2 2 0 12.4
-10 -2 2 35 8.7
-9 -2 2 13.9 7.1
-8 -2 2 117.89 7
-7 -2 2 15.3 3.2
-6 -2 2 1.9 2.2
-5 -2 2 156.08 9.2
-4 -2 2 5505.75 201.98
-3 -2 2 730.63 25.5
-2 -2 2 3242.58 96.19
-1 -2 2 219.88 8
0 -2 2 798.92 30.4
1 -2 2 131.99 12.5
2 -2 2 151.68 9.5
3 -2 2 1016.7 40.9
4 -2 2 321.87 11.6
5 -2 2 329.57 16.1
6 -2 2 9.6 2.1
7 -2 2 42.7 4.3
8 -2 2 349.87 16.1
9 -2 2 236.58 13.7
10 -2 2 2.3 4.5
11 -2 2 3.5 9.7
12 -2 2 83.69 18.6
-12 -1 2 1.2 4.7
-11 -1 2 3.9 4
-10 -1 2 20.6 4.8
-9 -1 2 13.2 3.9
-8 -1 2 75.29 4.9
-7 -1 2 16 2.5
-6 -1 2 672.63 14.1
-5 -1 2 512.45 11
-4 -1 2 1876.51 32.6
-3 -1 2 3960.4 69.39
-2 -1 2 617.94 11.8
-1 -1 2 1569.14 29.4
0 -1 2 974.1 20.7
1 -1 2 356.86 8.4
2 -1 2 870.11 17.2
3 -1 2 389.96 7.5
4 -1 2 3613.04 58.09
5 -1 2 201.08 5.2
6 -1 2 9.5 1.8
7 -1 2 496.55 11.9
8 -1 2 301.47 8.8
9 -1 2 19.5 3.6
10 -1 2 14.5 3.8
11 -1 2 84.79 7.2
12 -1 2 14.3 5.5
-12 0 2 0 12.2
-11 0 2 319.67 22.8
-10 0 2 100.89 14.6
-9 0 2 6.8 3.9
-8 0 2 3686.23 133.19
-7 0 2 4.2 3
-6 0 2 34.9 3.4
-5 0 2 0.9 2.7
-4 0 2 2 1.6
-3 0 2 1775.12 57.39
-2 0 2 1668.13 53.89
2 0 2 319.37 10
3 0 2 676.23 20.5
4 0 2 1908.51 68.39
5 0 2 166.48 6.6
6 0 2 786.52 24.7
7 0 2 824.72 29.2
8 0 2 1975.4 65.99
9 0 2 29.3 7.6
10 0 2 143.19 12.9
11 0 2 89.29 18.9
-12 1 2 16 5.2
-11 1 2 7.3 3.9
-10 1 2 19.6 4.4
-9 1 2 8.1 2.8
-8 1 2 20.7 3.4
-7 1 2 55.79 3.6
-6 1 2 1003.3 19.4
-5 1 2 418.66 9.3
-4 1 2 5283.67 87.89
-3 1 2 1146.29 21.4
-2 1 2 1533.55 27.6
-1 1 2 1131.29 24.1
0 1 2 147.59 3.7
1 1 2 1161.48 24.7
2 1 2 230.88 4.7
3 1 2 2966.7 47.6
4 1 2 404.96 9.2
5 1 2 174.18 5.1
6 1 2 19.6 2.3
7 1 2 893.01 18.4
8 1 2 52.09 3.9
9 1 2 53.79 5.3
10 1 2 13.6 4.3
11 1 2 53.89 7.7
12 1 2 2 4.9
-13 2 2 0 15.5
-12 2 2 8.2 12
-11 2 2 43.3 7.7
-10 2 2 22.6 6.5
-9 2 2 76.59 7.6
-8 2 2 1.1 3.1
-7 2 2 4.3 2.4
-6 2 2 337.17 12.2
-5 2 2 5139.79 257.77
-4 2 2 1019.9 33.7
-3 2 2 3226.88 113.49
-2 2 2 111.89 8.8
-1 2 2 806.52 33.4
0 2 2 448.66 18.3
1 2 2 538.55 14.8
2 2 2 1275.07 43.1
3 2 2 207.78 9.6
4 2 2 514.85 20.8
5 2 2 4.9 2.4
6 2 2 109.39 5
7 2 2 281.47 12.1
8 2 2 239.58 14.1
9 2 2 5 5.9
10 2 2 11.2 6.3
11 2 2 82.89 20
-13 3 2 33.8 6.8
-12 3 2 0.9 4.1
-11 3 2 70.19 7.6
-10 3 2 18.6 4.3
-9 3 2 21.6 3.1
-8 3 2 7.2 2.2
-7 3 2 126.59 5
-6 3 2 800.22 17.4
-5 3 2 612.94 14.1
-4 3 2 18.1 2.3
-3 3 2 1228.48 24.4
-2 3 2 268.97 6.7
-1 3 2 1697.03 42
0 3 2 132.59 5
1 3 2 2330.17 41
2 3 2 74.89 3.5
3 3 2 336.47 7.6
4 3 2 646.64 12.3
5 3 2 83.89 4
6 3 2 24.3 2.7
7 3 2 0.9 1.9
8 3 2 236.08 10.4
9 3 2 25.3 5
10 3 2 3 4.3
11 3 2 21.9 6.6
-13 4 2 256.77 34.1
-12 4 2 10.2 11.5
-11 4 2 25.1 12
-10 4 2 18.3 6.7
-9 4 2 19 4.3
-8 4 2 12.6 3.3
-7 4 2 114.59 6.6
-6 4 2 689.93 27.7
-5 4 2 936.21 41.8
-4 4 2 606.24 20.1
-3 4 2 53.19 3.7
-2 4 2 414.66 24
-1 4 2 707.03 30.9
0 4 2 862.61 35.5
1 4 2 2487.35 135.69
2 4 2 293.27 15.6
3 4 2 644.94 20.9
4 4 2 132.19 7.5
5 4 2 1.9 2.9
6 4 2 0 3.4
7 4 2 138.39 9.8
8 4 2 36.1 6.9
9 4 2 26.2 16.5
10 4 2 0 15.7
-13 5 2 10.2 4.5
-12 5 2 16 9.4
-11 5 2 86.09 7.3
-10 5 2 32.7 5.7
-9 5 2 5.8 2.2
-8 5 2 10.4 2.5
-7 5 2 56.19 4.1
-6 5 2 47.7 3.5
-5 5 2 3.8 1.6
-4 5 2 75.89 3.3
-3 5 2 3 1.2
-2 5 2 354.36 11.4
-1 5 2 2035.1 57.09
0 5 2 19.9 2.5
1 5 2 67.59 3.5
2 5 2 706.13 15.6
3 5 2 20.7 2.5
4 5 2 154.08 5.7
5 5 2 74.39 5.2
6 5 2 134.89 7
7 5 2 39 7.8
8 5 2 15.6 10.5
9 5 2 2.8 7.6
10 5 2 28.8 29.1
-12 6 2 1.4 8.3
-11 6 2 169.08 13.5
-10 6 2 73.39 8.6
-9 6 2 158.98 23
-8 6 2 64.19 5.7
-7 6 2 229.18 12.5
-6 6 2 43.6 4.8
-5 6 2 58.59 5.3
-4 6 2 3.3 3.5
-3 6 2 375.36 17.3
-2 6 2 96.49 8
-1 6 2 2724.53 123.39
0 6 2 21.8 3.8
1 6 2 833.12 28.8
2 6 2 24.3 4
3 6 2 12.5 4.8
4 6 2 738.93 29.6
5 6 2 218.28 26.1
6 6 2 308.37 485.05
7 6 2 7.7 9.8
8 6 2 45.9 13.6
-12 7 2 50.79 8.1
-11 7 2 17 3.9
-10 7 2 19.8 5
-9 7 2 5.5 4.8
-8 7 2 372.86 14.2
-7 7 2 131.39 7.4
-6 7 2 258.47 9.8
-5 7 2 91.19 4.8
-4 7 2 324.97 10.4
-3 7 2 148.49 6.5
-2 7 2 52.99 3.9
-1 7 2 2.1 1.6
0 7 2 156.98 6.6
1 7 2 34.1 3.5
2 7 2 282.27 11
3 7 2 0.9 2.3
4 7 2 4.8 4.3
5 7 2 56.39 8.4
6 7 2 179.98 17.5
7 7 2 4.4 6.3
8 7 2 41.5 14
-12 8 2 31.3 41.3
-11 8 2 10.9 6.6
-10 8 2 12.5 13.3
-9 8 2 25.7 6.1
-8 8 2 91.29 9.3
-7 8 2 539.95 31
-6 8 2 70.09 5.9
-5 8 2 9.4 3.8
-4 8 2 14.2 4.8
-3 8 2 194.38 15.2
-2 8 2 89.99 5.9
-1 8 2 24.2 3.5
0 8 2 201.18 11.3
1 8 2 4.8 6.7
2 8 2 166.28 13.9
3 8 2 29.4 141.49
4 8 2 15.1 9.9
5 8 2 4.8 10.8
6 8 2 119.19 19.5
7 8 2 51.39 316.97
-11 9 2 24.4 47.8
-10 9 2 0 15.7
-9 9 2 51.19 11.7
-8 9 2 8.5 6.6
-7 9 2 65.79 6
-6 9 2 436.76 20
-5 9 2 5.4 5.1
-4 9 2 179.38 11.4
-3 9 2 524.95 28
-2 9 2 144.89 21.1
-1 9 2 4.6 1.9
0 9 2 221.28 13.4
1 9 2 294.57 15.9
2 9 2 400.86 23.3
3 9 2 99.19 17.6
4 9 2 107.19 18.8
5 9 2 0 15.1
6 9 2 40 129.49
-10 10 2 100.89 11.3
-9 10 2 5.6 5.6
-8 10 2 41.5 10.4
-7 10 2 332.67 21.9
-6 10 2 135.99 13.8
-4 10 2 187.68 15.6
-3 10 2 11.9 7.2
-2 10 2 72.19 15.3
-1 10 2 18.3 5.8
0 10 2 140.29 18.2
1 10 2 29.9 12
2 10 2 117.99 18.4
3 10 2 2.2 11.6
4 10 2 6.1 11.7
-10 11 2 71.79 17.7
-9 11 2 62.09 95.09
-8 11 2 0 14.6
-7 11 2 85.59 22.1
-6 11 2 1 15.9
-5 11 2 29.7 277.87
-4 11 2 10 233.08
-2 11 2 67.39 17.8
-1 11 2 9.4 13.6
0 11 2 0 5.4
1 11 2 19.4 15.4
2 11 2 66.59 11
3 11 2 29.5 305.07
-7 12 2 98.09 22.9
-6 12 2 0 238.98
-5 12 2 46.4 436.66
-4 12 2 99.19 17.4
-3 12 2 4.1 11.7
-2 12 2 5.2 88.69
-1 12 2 0 78.39
0 12 2 0 7.4
2 12 2 10.7 258.17
-6 13 2 2.4 8.3
-5 13 2 0 291.77
-4 13 2 39.4 17
-3 13 2 50.89 373.06
-2 13 2 70.49 20.6
-1 13 2 56.69 257.97
1 -13 3 13.1 121.19
2 -13 3 14.5 107.99
3 -13 3 14.9 106.29
4 -13 3 0 16.5
5 -13 3 18.1 17
-1 -12 3 43.9 15.9
0 -12 3 12.2 80.59
1 -12 3 9.2 83.49
2 -12 3 0 74.59
3 -12 3 61.49 17.8
4 -12 3 0 222.08
5 -12 3 31.7 9.8
6 -12 3 0 15.8
8 -12 3 6 91.99
-4 -11 3 116.89 37.9
-3 -11 3 32 18.7
-2 -11 3 77.89 20.1
-1 -11 3 82.39 20.7
0 -11 3 1.2 97.39
1 -11 3 0 83.79
3 -11 3 1.8 12.8
4 -11 3 0 8.9
5 -11 3 81.69 11.1
6 -11 3 108.79 12.4
7 -11 3 20.9 13.8
9 -11 3 31.1 5.2
-6 -10 3 13 8.7
-5 -10 3 3.3 21.7
-4 -10 3 0 11.7
-3 -10 3 24.6 13.6
-2 -10 3 301.97 30.1
-1 -10 3 93.39 10.9
0 -10 3 0 150.58
1 -10 3 88.69 14.7
2 -10 3 47.4 8.3
3 -10 3 17.6 64.19
4 -10 3 25.7 6.3
5 -10 3 0 6.5
6 -10 3 26.1 8.4
7 -10 3 89.19 12.2
8 -10 3 0 13.9
9 -10 3 46.6 101.59
-7 -9 3 25.9 31
-6 -9 3 123.09 20.1
-5 -9 3 3.6 8.7
-4 -9 3 34.4 6.9
-3 -9 3 17.3 4.6
-2 -9 3 141.29 16.2
-1 -9 3 666.23 23.5
0 -9 3 15.6 6
1 -9 3 19.6 9
2 -9 3 14.4 7.9
3 -9 3 5.3 6
4 -9 3 36.5 7.5
5 -9 3 7 4.4
6 -9 3 16.3 8.8
7 -9 3 4 11.1
8 -9 3 50.09 5.2
9 -9 3 0 16.9
10 -9 3 54.19 359.56
11 -9 3 6.7 10.1
-8 -8 3 32.5 259.77
-7 -8 3 0.1 11
-6 -8 3 0 9.3
-5 -8 3 75.29 11.9
-4 -8 3 13 9.2
-3 -8 3 20.7 16.7
-2 -8 3 1674.13 69.09
-1 -8 3 782.12 47.1
0 -8 3 536.25 36.7
1 -8 3 272.07 19.2
2 -8 3 14.2 5.5
3 -8 3 5.7 4.9
4 -8 3 45.8 7.1
5 -8 3 1209.08 60.99
6 -8 3 147.59 9.1
7 -8 3 50.09 8.7
8 -8 3 19.9 4.4
9 -8 3 23.3 14.1
10 -8 3 55.39 16.2
-9 -7 3 0.5 7.6
-8 -7 3 0 5.6
-7 -7 3 3.8 3.7
-6 -7 3 118.19 9.3
-5 -7 3 7 3
-4 -7 3 102.19 5.2
-3 -7 3 235.08 7.7
-2 -7 3 392.86 11.8
-1 -7 3 224.58 7.6
0 -7 3 101.19 6.5
1 -7 3 31.4 4.4
2 -7 3 75.69 6.2
3 -7 3 163.38 9.8
4 -7 3 179.98 8.9
5 -7 3 68.59 3.9
6 -7 3 15.3 3.2
7 -7 3 19 2.8
8 -7 3 25.8 8.9
9 -7 3 24.5 14.7
10 -7 3 29.3 8.7
11 -7 3 0 26.1
12 -7 3 1.5 15.7
-10 -6 3 26.3 7.9
-9 -6 3 55.49 237.88
-8 -6 3 13.5 10.6
-7 -6 3 22.3 9.5
-6 -6 3 229.98 45.9
-5 -6 3 74.49 7.6
-4 -6 3 57.29 6.4
-3 -6 3 25.2 4.9
-2 -6 3 9 3.2
-1 -6 3 124.99 6.2
0 -6 3 593.54 30.2
1 -6 3 21.6 5.3
2 -6 3 12 7.7
3 -6 3 111.39 7.9
4 -6 3 872.61 43.3
5 -6 3 10.4 2.9
6 -6 3 16.9 4
7 -6 3 15 8.3
8 -6 3 46.8 13.2
9 -6 3 5 69.69
10 -6 3 26.8 13.2
11 -6 3 11.2 12.4
-10 -5 3 3.3 4.9
-9 -5 3 2.4 4.8
-8 -5 3 90.99 8.3
-7 -5 3 23.3 3.6
-6 -5 3 82.39 5.4
-5 -5 3 94.89 4.7
-4 -5 3 154.58 5.4
-3 -5 3 179.08 5.7
-2 -5 3 320.07 8.1
-1 -5 3 156.98 4.8
0 -5 3 43.6 2.3
1 -5 3 575.84 17.1
2 -5 3 1399.76 37.6
3 -5 3 286.37 7.8
4 -5 3 25.9 2.2
5 -5 3 47.9 3.1
6 -5 3 37.2 3.9
7 -5 3 101.29 5.7
8 -5 3 5.5 2.6
9 -5 3 6.5 3.8
10 -5 3 72.29 13.5
11 -5 3 0 13.1
12 -5 3 0.7 14.1
-11 -4 3 11.3 19
-10 -4 3 14.1 13.5
-9 -4 3 113.99 11.8
-8 -4 3 0.7 7.2
-7 -4 3 6.4 3.8
-6 -4 3 103.59 6.8
-5 -4 3 22.3 3.6
-4 -4 3 44.1 3.4
-3 -4 3 23.1 3.1
-2 -4 3 6.2 2.4
-1 -4 3 181.38 9
0 -4 3 451.85 19.7
1 -4 3 587.14 26.4
2 -4 3 348.47 30.1
3 -4 3 259.47 8.7
4 -4 3 38.5 5.6
5 -4 3 264.17 15.7
6 -4 3 289.57 15.5
7 -4 3 70.49 7.7
8 -4 3 6.7 5
9 -4 3 2.8 9
10 -4 3 0 9.5
11 -4 3 27.2 13.6
12 -4 3 0 12.4
-11 -3 3 105.79 13.3
-10 -3 3 9.1 4.3
-9 -3 3 169.78 10.1
-8 -3 3 5.1 2.9
-7 -3 3 25.2 3.2
-6 -3 3 48.6 3.4
-5 -3 3 704.83 15.1
-4 -3 3 228.48 6.3
-3 -3 3 2476.35 47
-2 -3 3 659.33 13.1
-1 -3 3 433.66 9.4
0 -3 3 22.6 1.5
1 -3 3 505.35 13
2 -3 3 1891.91 37.9
3 -3 3 1566.44 28.7
4 -3 3 755.62 16.8
5 -3 3 471.55 12.6
6 -3 3 270.07 8.6
7 -3 3 39.1 2.7
8 -3 3 14.9 2.2
9 -3 3 14 2.6
10 -3 3 6.5 2.5
11 -3 3 10 3.4
12 -3 3 24.8 4.7
-12 -2 3 15.4 13.5
-11 -2 3 16.2 14.2
-10 -2 3 92.09 10.4
-9 -2 3 51.29 7.4
-8 -2 3 517.75 20.3
-7 -2 3 264.17 11.9
-6 -2 3 29.6 3.2
-5 -2 3 422.36 16.7
-4 -2 3 68.09 4
-3 -2 3 1237.78 36.4
-2 -2 3 30.5 2
-1 -2 3 1432.96 52.79
1 -2 3 313.17 22.3
2 -2 3 28.4 2.8
3 -2 3 36.1 3.2
4 -2 3 646.24 29.4
5 -2 3 1208.08 39.5
6 -2 3 0 1.8
7 -2 3 172.58 8.6
8 -2 3 647.04 26.1
9 -2 3 82.99 8.2
10 -2 3 23.9 5.1
11 -2 3 31 11
12 -2 3 0 12
-12 -1 3 29.7 6.4
-11 -1 3 24.4 5.4
-10 -1 3 2.7 3.4
-9 -1 3 485.45 15.9
-8 -1 3 435.26 11.8
-7 -1 3 211.78 6.9
-6 -1 3 27.9 2.5
-5 -1 3 49.3 2.9
-4 -1 3 2130.49 36.8
-3 -1 3 280.47 6.3
-2 -1 3 30.6 1.6
-1 -1 3 454.15 10.5
0 -1 3 78.19 2.7
1 -1 3 3.7 1.5
2 -1 3 1145.79 23.1
3 -1 3 18.3 1.3
4 -1 3 349.27 7.6
5 -1 3 171.48 4.7
6 -1 3 133.49 4.4
7 -1 3 10.7 2.2
8 -1 3 700.23 15.6
9 -1 3 62.09 5.8
10 -1 3 0.7 2.9
11 -1 3 7 4.2
12 -1 3 20.1 5.5
-12 0 3 0 13.5
-11 0 3 2.7 6.8
-9 0 3 14.7 4.6
-8 0 3 14.7 4.3
-7 0 3 25.7 3.5
-6 0 3 5.1 2.5
-5 0 3 1.5 2
-4 0 3 6.3 1.8
-3 0 3 0.1 1.2
-2 0 3 21.4 1.9
-1 0 3 4.6 1.7
0 0 3 3.6 1
1 0 3 8.6 1.2
2 0 3 9.4 1.4
3 0 3 2.2 1.2
4 0 3 9.1 1.8
5 0 3 6.5 1.8
6 0 3 6.4 2.1
7 0 3 10 3.1
8 0 3 16.8 3.9
9 0 3 0 5.7
10 0 3 7.2 5.9
11 0 3 11 13
-13 1 3 90.49 9.8
-12 1 3 7.1 4.8
-11 1 3 7.9 4
-10 1 3 28.4 4.7
-9 1 3 774.72 18.2
-8 1 3 279.07 8.9
-7 1 3 129.29 5
-6 1 3 83.49 4
-5 1 3 225.28 5.9
-4 1 3 2318.07 42
-3 1 3 14.5 1.6
-2 1 3 134.19 3.7
-1 1 3 265.77 8.2
0 1 3 29.8 1.6
1 1 3 114.29 3.4
2 1 3 1097.09 19.8
3 1 3 884.91 16
4 1 3 9 1.5
5 1 3 658.23 12.7
6 1 3 146.69 5
7 1 3 387.86 10.2
8 1 3 40.8 3.6
9 1 3 71.69 6.3
10 1 3 25.8 5.7
11 1 3 11.2 7.3
-13 2 3 2.2 7.8
-12 2 3 17.5 12.9
-11 2 3 25.1 8.2
-10 2 3 51.59 7.8
-9 2 3 513.35 22
-8 2 3 291.87 13.8
-7 2 3 27.8 3.3
-6 2 3 501.95 19.3
-5 2 3 20.6 4.9
-4 2 3 1078.49 41.1
-3 2 3 7.2 2.3
-2 2 3 1292.87 67.89
0 2 3 976.5 36.4
1 2 3 117.89 4.4
2 2 3 12.1 2.5
3 2 3 643.94 28.4
4 2 3 1066.59 41.1
5 2 3 4 2.3
6 2 3 235.18 9
7 2 3 691.43 23.1
8 2 3 87.89 9
9 2 3 8 6.5
10 2 3 21.2 6.8
11 2 3 0 13.4
-13 3 3 72.79 8.4
-12 3 3 41.7 6.8
-11 3 3 11.4 3.9
-10 3 3 147.99 8.5
-9 3 3 30.7 4.1
-8 3 3 39.9 3.6
-7 3 3 306.37 8.3
-6 3 3 629.94 14.4
-5 3 3 1031.9 21.5
-4 3 3 2122.19 41.2
-3 3 3 476.75 11.6
-2 3 3 110.89 3.7
-1 3 3 72.39 3.2
0 3 3 34.2 2.8
1 3 3 2333.67 45.6
2 3 3 221.58 6.9
3 3 3 2001.7 38.9
4 3 3 64.39 3.7
5 3 3 98.89 4.1
6 3 3 42.7 3.7
7 3 3 2.1 1.9
8 3 3 8.2 4.3
9 3 3 21.2 5.7
10 3 3 4.1 4
11 3 3 10.2 7.7
-13 4 3 49.5 16.7
-12 4 3 0 11.3
-11 4 3 46.1 8.7
-10 4 3 4.2 6.4
-9 4 3 0 3.4
-8 4 3 121.19 6.8
-7 4 3 40.9 4.4
-6 4 3 15.6 3.6
-5 4 3 24.5 3.3
-4 4 3 0 2
-3 4 3 156.48 8.7
-2 4 3 637.44 24.8
-1 4 3 287.47 21.8
0 4 3 1383.46 61.89
1 4 3 73.79 8
2 4 3 211.68 9
3 4 3 403.76 14.4
4 4 3 293.67 12.5
5 4 3 34.4 5.4
6 4 3 12.5 4.5
7 4 3 1 6.2
8 4 3 1.4 7.2
9 4 3 0 13.7
10 4 3 5.3 16.2
-13 5 3 39.5 5.1
-12 5 3 2.4 4.7
-11 5 3 1.3 4.1
-10 5 3 67.39 5.7
-9 5 3 50.69 4
-8 5 3 6.1 2.7
-7 5 3 429.26 11.3
-6 5 3 18.6 2.7
-5 5 3 137.69 5.2
-4 5 3 635.94 16.3
-3 5 3 46.2 2.7
-2 5 3 210.28 8.1
-1 5 3 19.4 3.7
0 5 3 837.92 22.8
1 5 3 480.65 12.5
2 5 3 90.79 4.1
3 5 3 129.69 5
4 5 3 310.77 9.6
5 5 3 13.4 2.8
6 5 3 3.6 2.7
7 5 3 4.9 6.7
8 5 3 146.19 13.7
9 5 3 16.7 9.8
10 5 3 26.5 12.8
-12 6 3 28.6 85.49
-11 6 3 43.2 8
-10 6 3 0 5
-9 6 3 200.98 16.3
-8 6 3 145.19 11.2
-7 6 3 45.4 6
-6 6 3 99.99 6.2
-5 6 3 21.1 3.1
-4 6 3 20.5 4.5
-3 6 3 822.92 39.4
-2 6 3 16.3 3.5
-1 6 3 112.89 8.6
0 6 3 74.29 8.5
1 6 3 1820.52 61.89
2 6 3 14.2 3.7
3 6 3 36.8 6.2
4 6 3 2.4 4.6
5 6 3 26.9 10.9
6 6 3 6.6 198.58
7 6 3 39.3 13.4
8 6 3 4.6 11.9
-12 7 3 9.2 11.5
-11 7 3 1 4.2
-10 7 3 20.7 4.9
-9 7 3 50.99 6.8
-8 7 3 14.1 3.6
-7 7 3 22.3 3.8
-6 7 3 382.36 12.5
-5 7 3 310.07 10
-4 7 3 24.2 2.9
-3 7 3 46.8 3.9
-2 7 3 23.9 3.2
-1 7 3 122.39 6.1
0 7 3 408.26 13.5
1 7 3 19.5 3.5
2 7 3 5.6 2.7
3 7 3 2 2.3
4 7 3 4.7 4.2
5 7 3 75.39 9.5
6 7 3 28.3 9.2
7 7 3 14.6 7.5
-12 8 3 27 93.39
-11 8 3 0 6.4
-10 8 3 0.3 5
-9 8 3 28.5 6.4
-8 8 3 9.9 5.1
-7 8 3 14 5.9
-6 8 3 1525.75 59.89
-5 8 3 956.9 49.4
-4 8 3 848.12 41.5
-3 8 3 361.16 17.3
-2 8 3 49.4 4.9
-1 8 3 12.2 4.6
0 8 3 1.8 5.6
1 8 3 1980 65.79
2 8 3 98.49 11.2
3 8 3 70.09 12.5
4 8 3 0 8.9
5 8 3 10.4 13
6 8 3 13.2 15
-11 9 3 0 7.5
-10 9 3 81.09 13
-9 9 3 1.8 4.2
-8 9 3 55.19 6.8
-7 9 3 39.5 4.9
-6 9 3 372.36 17.9
-5 9 3 258.17 12.9
-4 9 3 89.79 8.4
-3 9 3 21.4 9.2
-2 9 3 70.89 4.3
-1 9 3 0.2 2.6
0 9 3 0 9.1
1 9 3 37.3 7.2
2 9 3 20.1 5.9
3 9 3 33.2 17
4 9 3 6.3 6.3
5 9 3 43.5 17.3
6 9 3 54.89 129.29
-10 10 3 12.9 7.7
-9 10 3 35 6.8
-8 10 3 107.39 11
-7 10 3 252.17 21.5
-6 10 3 123.49 18.9
-5 10 3 0 54.09
-4 10 3 51.79 10
-3 10 3 29.7 8.1
-2 10 3 23.4 182.88
-1 10 3 8.9 4.5
0 10 3 44.5 10.9
1 10 3 36.9 12.9
2 10 3 156.18 19.9
3 10 3 75.69 16.6
4 10 3 0 289.47
-10 11 3 130.89 12.1
-9 11 3 64.79 19.7
-8 11 3 72.89 21.9
-7 11 3 146.39 16
-6 11 3 32.4 19.8
-5 11 3 0.2 277.67
-4 11 3 58.59 238.98
-2 11 3 17.7 15
-1 11 3 10.7 13.4
0 11 3 130.89 10.9
1 11 3 8.1 9.8
2 11 3 243.68 24.7
-7 12 3 0 16.3
-6 12 3 19.9 229.68
-5 12 3 11 238.08
-4 12 3 13.8 212.48
-3 12 3 101.29 19.7
-2 12 3 0 79.79
-1 12 3 13.5 13.3
0 12 3 95.19 18.9
2 12 3 10 262.17
-6 13 3 15.3 8.1
-5 13 3 15.7 345.37
-4 13 3 0 307.77
-3 13 3 35.3 303.07
-2 13 3 16.6 18.8
-1 13 3 12.3 47.7
1 -13 4 181.28 166.68
2 -13 4 0.8 104.59
3 -13 4 44.3 112.49
4 -13 4 28.3 107.49
5 -13 4 19.6 8.6
-1 -12 4 0 15.4
0 -12 4 0.2 79.09
1 -12 4 4.8 73.39
2 -12 4 69.29 100.09
3 -12 4 49.5 15.3
4 -12 4 29.1 329.27
5 -12 4 51.19 11.2
6 -12 4 0.1 360.66
7 -12 4 17.4 75.19
-4 -11 4 11.8 271.07
-3 -11 4 103.39 19.9
-2 -11 4 28.4 13.6
-1 -11 4 23.4 98.49
0 -11 4 0 86.59
1 -11 4 11.1 88.89
2 -11 4 24.5 235.38
3 -11 4 16.2 13.1
4 -11 4 1.8 9.8
5 -11 4 4 7.5
6 -11 4 31.3 11.7
7 -11 4 15.1 11.5
8 -11 4 9.8 5.6
9 -11 4 3.9 8.9
-6 -10 4 2.2 297.57
-5 -10 4 16.4 23.2
-4 -10 4 0 9
-3 -10 4 1.5 10.4
-2 -10 4 11.1 10.7
-1 -10 4 234.08 18.3
0 -10 4 65.99 340.17
1 -10 4 86.79 17.1
2 -10 4 172.38 14.5
3 -10 4 6.2 6.9
4 -10 4 11.7 6.3
5 -10 4 106.49 9.1
6 -10 4 202.78 21.9
7 -10 4 31.4 8
8 -10 4 25.7 6.5
9 -10 4 0.6 15.2
-7 -9 4 5.5 35.4
-6 -9 4 21.1 10.5
-5 -9 4 60.89 8
-4 -9 4 22.9 8.1
-3 -9 4 131.79 12.4
-2 -9 4 158.38 20.5
-1 -9 4 12.2 3.6
0 -9 4 86.19 10.1
1 -9 4 3 6.2
2 -9 4 25 5.7
3 -9 4 16.3 5.4
4 -9 4 199.88 14.4
5 -9 4 7 3.9
6 -9 4 4.6 3.9
7 -9 4 36.6 7
8 -9 4 1.8 2.2
9 -9 4 48.8 129.69
-8 -8 4 98.39 379.36
-7 -8 4 166.88 21.3
-6 -8 4 60.99 13
-5 -8 4 0 7.9
-4 -8 4 115.29 13.3
-3 -8 4 20.2 19
-2 -8 4 39.2 7.5
-1 -8 4 9.7 4.7
0 -8 4 185.88 11.8
1 -8 4 84.99 9.1
2 -8 4 174.08 13.7
3 -8 4 726.03 44.3
4 -8 4 161.08 15.8
5 -8 4 99.59 9
6 -8 4 27.9 6
7 -8 4 102.19 11.8
8 -8 4 15.6 12.8
9 -8 4 90.29 18.9
10 -8 4 0 213.68
-9 -7 4 19 8.7
-8 -7 4 5 5
-7 -7 4 4.9 5.7
-6 -7 4 84.29 7.9
-5 -7 4 1.6 2.7
-4 -7 4 84.99 5.2
-3 -7 4 19.9 3
-2 -7 4 30.7 3.1
-1 -7 4 140.29 6.4
0 -7 4 26.4 4.4
1 -7 4 29.6 4.5
2 -7 4 53.99 5.5
3 -7 4 123.29 8.2
4 -7 4 79.29 5.4
5 -7 4 56.19 3.6
6 -7 4 57.69 4.5
7 -7 4 15.3 5.2
8 -7 4 24.2 5.5
9 -7 4 0 13.3
10 -7 4 48.9 9.7
11 -7 4 0 23.1
-10 -6 4 208.58 13.8
-9 -6 4 57.79 12
-8 -6 4 26.2 10.2
-7 -6 4 19.5 10.3
-6 -6 4 230.38 45.7
-5 -6 4 90.19 8.3
-4 -6 4 126.39 9.8
-3 -6 4 149.88 9.3
-2 -6 4 117.69 9
-1 -6 4 195.68 9.1
0 -6 4 44 3.7
1 -6 4 0 4.3
2 -6 4 755.72 65.19
3 -6 4 77.39 15
4 -6 4 1.9 2.8
5 -6 4 311.37 18.8
6 -6 4 6.1 2.8
7 -6 4 62.29 8.1
8 -6 4 69.59 12.6
9 -6 4 72.19 110.69
10 -6 4 105.09 20.5
11 -6 4 37.3 13.8
-10 -5 4 7.7 4.5
-9 -5 4 9.2 4.3
-8 -5 4 79.09 7.9
-7 -5 4 24.4 3.5
-6 -5 4 112.39 5.2
-5 -5 4 96.49 5.1
-4 -5 4 72.49 3.8
-3 -5 4 8.3 1.8
-2 -5 4 190.48 5.8
-1 -5 4 326.17 8.3
0 -5 4 1451.55 31.8
1 -5 4 3079.29 76.79
2 -5 4 274.67 9.9
3 -5 4 1512.45 32.7
4 -5 4 175.48 5.6
5 -5 4 42.6 2.7
6 -5 4 71.39 5.8
7 -5 4 19.8 4
8 -5 4 0.5 3.2
9 -5 4 4.1 5.7
10 -5 4 4.6 10.2
11 -5 4 22 15.2
12 -5 4 29.3 18.6
-11 -4 4 26.5 17.9
-10 -4 4 0 13.6
-9 -4 4 14.8 7.7
-8 -4 4 0 9.1
-7 -4 4 54.99 6.3
-6 -4 4 253.27 11.7
-5 -4 4 107.09 6.6
-4 -4 4 41.1 4
-3 -4 4 0 2.5
-2 -4 4 147.19 8.9
-1 -4 4 1099.49 51.49
0 -4 4 84.29 7.6
1 -4 4 129.59 9.7
2 -4 4 699.23 35.7
3 -4 4 1.5 2.8
4 -4 4 19.8 4.2
5 -4 4 155.88 11.7
6 -4 4 1.4 3.6
7 -4 4 369.66 24.1
8 -4 4 3.5 4.7
9 -4 4 40.4 10.7
10 -4 4 136.39 19.6
11 -4 4 0 11.3
-11 -3 4 14 7.4
-10 -3 4 14.6 4.6
-9 -3 4 34 5.8
-8 -3 4 193.98 7.6
-7 -3 4 5.7 2.3
-6 -3 4 38.1 3.4
-5 -3 4 813.82 17
-4 -3 4 121.79 4.3
-3 -3 4 63.19 3
-2 -3 4 361.06 8.4
-1 -3 4 33.1 2.2
0 -3 4 25.2 1.7
1 -3 4 3565.94 79.49
2 -3 4 667.43 14.7
3 -3 4 1239.08 24.9
4 -3 4 327.87 10.5
5 -3 4 31.1 3.6
6 -3 4 427.66 12.7
7 -3 4 1.8 2.2
8 -3 4 206.18 9.5
9 -3 4 8.1 5
10 -3 4 48 9.7
11 -3 4 14.5 8.3
12 -3 4 9.7 8.7
-12 -2 4 132.09 20.8
-11 -2 4 104.99 18.6
-10 -2 4 61.29 14.8
-9 -2 4 66.19 9.4
-8 -2 4 303.27 13.3
-7 -2 4 230.48 11.7
-6 -2 4 702.53 23.7
-5 -2 4 180.38 8.7
-4 -2 4 271.57 9.5
-3 -2 4 495.75 16.7
-2 -2 4 12.2 1.6
-1 -2 4 1671.73 60.59
0 -2 4 5731.63 306.47
1 -2 4 0 1.8
2 -2 4 775.02 29.2
3 -2 4 464.35 21.9
4 -2 4 3920.01 162.48
5 -2 4 202.78 9.3
6 -2 4 432.36 16.4
7 -2 4 69.49 4.3
8 -2 4 24.7 3.8
9 -2 4 173.78 13.8
10 -2 4 31.1 6.8
11 -2 4 19 11.1
-12 -1 4 9.2 5.9
-11 -1 4 77.29 8.2
-10 -1 4 68.69 8.2
-9 -1 4 30.5 4.9
-8 -1 4 254.57 8.6
-7 -1 4 624.74 14.5
-6 -1 4 808.22 16.1
-5 -1 4 634.24 12.9
-4 -1 4 789.92 15.2
-3 -1 4 33.8 1.9
-2 -1 4 199.28 4.7
-1 -1 4 1152.18 30.5
0 -1 4 2701.13 66.29
1 -1 4 2815.92 62.79
2 -1 4 20.4 1.7
3 -1 4 1840.32 32.9
4 -1 4 164.98 4.9
5 -1 4 22.5 2
6 -1 4 117.49 4.2
7 -1 4 143.39 5.2
8 -1 4 92.89 5.4
9 -1 4 22.5 4.4
10 -1 4 142.59 13.8
11 -1 4 39.2 6
12 -1 4 11.3 13.6
-12 0 4 34.8 16.2
-11 0 4 61.59 9.7
-10 0 4 162.68 14.3
-9 0 4 143.29 10.8
-8 0 4 13.3 4.1
-7 0 4 423.46 16.4
-6 0 4 3.2 2.3
-5 0 4 273.47 11.8
-4 0 4 1301.07 42.8
-3 0 4 7.4 1.7
-1 0 4 3270.87 175.38
2 0 4 217.88 8.7
3 0 4 1222.78 39.5
4 0 4 121.49 5.4
5 0 4 850.51 28.6
6 0 4 8.4 2.2
7 0 4 153.08 11.8
8 0 4 0.5 3.3
9 0 4 81.79 7
10 0 4 208.68 16.2
11 0 4 27 14.2
-13 1 4 60.29 8.7
-12 1 4 8.9 4.7
-11 1 4 48.8 6.9
-10 1 4 14.8 3.7
-9 1 4 112.59 6.7
-8 1 4 227.48 8
-7 1 4 821.02 17.8
-6 1 4 1034.3 20.3
-5 1 4 44.5 2.9
-4 1 4 661.13 13.6
-3 1 4 7.6 1.3
-2 1 4 13.9 1.6
-1 1 4 2622.34 66.39
0 1 4 2609.14 57.49
1 1 4 1280.17 26.9
2 1 4 473.15 9.4
3 1 4 1553.84 28
4 1 4 1.7 1.3
5 1 4 387.26 8.8
6 1 4 19.4 2.3
7 1 4 4.8 2.2
8 1 4 102.49 6.8
9 1 4 29.2 4.9
10 1 4 170.88 9.7
11 1 4 12.3 5.2
-13 2 4 76.79 12.7
-12 2 4 64.99 11.3
-11 2 4 54.89 9.4
-10 2 4 61.29 7.9
-9 2 4 142.59 10.8
-8 2 4 348.17 14.7
-7 2 4 786.12 26.4
-6 2 4 248.28 9.5
-5 2 4 198.88 13.2
-4 2 4 565.84 20.7
-3 2 4 9.2 2.2
-2 2 4 1556.54 66.39
-1 2 4 4810.22 374.46
0 2 4 71.19 3.5
1 2 4 514.95 22.6
2 2 4 524.15 19.8
3 2 4 4063.39 143.79
4 2 4 199.28 9.7
5 2 4 433.06 18.1
6 2 4 38.2 4.3
7 2 4 29.3 4.1
8 2 4 105.89 11.4
9 2 4 96.49 9.6
10 2 4 0 7.9
-13 3 4 52.19 7.7
-12 3 4 4.2 4.3
-11 3 4 4.1 4
-10 3 4 129.49 8
-9 3 4 35.5 3.9
-8 3 4 31.4 3.3
-7 3 4 712.03 16.4
-6 3 4 234.28 7.6
-5 3 4 319.27 9.8
-4 3 4 97.59 3.9
-3 3 4 265.57 7.6
-2 3 4 67.39 2.9
-1 3 4 1084.39 25.5
0 3 4 808.12 19.5
1 3 4 68.69 3.5
2 3 4 702.73 17.2
3 3 4 617.24 14.6
4 3 4 13.3 2.3
5 3 4 453.45 12.3
6 3 4 282.87 9.4
7 3 4 1 2.5
8 3 4 1.8 3
9 3 4 16.6 5.5
10 3 4 28.1 7.4
11 3 4 4 5.6
-13 4 4 10 15.2
-12 4 4 0 11.7
-11 4 4 0 6.3
-10 4 4 9.3 5
-9 4 4 120.19 9.8
-8 4 4 261.47 13.1
-7 4 4 139.39 8.7
-6 4 4 60.39 4.9
-5 4 4 15.1 2.5
-4 4 4 200.58 8.8
-3 4 4 1402.76 56.39
-2 4 4 386.36 12.7
-1 4 4 352.46 15.7
0 4 4 538.85 44.4
1 4 4 124.39 6
2 4 4 166.48 6.6
3 4 4 159.28 8
4 4 4 5 3.3
5 4 4 426.96 19
6 4 4 3 4
7 4 4 11.2 7
8 4 4 138.19 15.3
9 4 4 0 12.6
-13 5 4 37.3 5
-12 5 4 1.4 4.2
-11 5 4 36.2 5.6
-10 5 4 16.4 4.6
-9 5 4 112.79 6.4
-8 5 4 17.4 3.4
-7 5 4 204.38 7.4
-6 5 4 11.6 2.5
-5 5 4 13.4 2.4
-4 5 4 352.96 10.9
-3 5 4 519.25 13.4
-2 5 4 2315.47 58.29
-1 5 4 1318.07 34.5
0 5 4 339.97 11.1
1 5 4 1142.09 26
2 5 4 11.4 2.3
3 5 4 70.19 4.7
4 5 4 107.99 5.7
5 5 4 3.1 2.5
6 5 4 14.8 4.7
7 5 4 0.2 7.3
8 5 4 3.1 5.6
9 5 4 50.59 15
-12 6 4 26.5 6.5
-11 6 4 0 5.3
-10 6 4 1.7 6.4
-9 6 4 197.28 16.2
-8 6 4 173.98 9.9
-7 6 4 173.98 9.1
-6 6 4 199.38 10.8
-5 6 4 220.28 9.5
-4 6 4 83.29 7.4
-3 6 4 20 3.7
-2 6 4 11.1 3.3
-1 6 4 1161.38 58.19
0 6 4 627.34 25.1
1 6 4 75.89 5.3
2 6 4 600.04 21.6
3 6 4 0 4.7
4 6 4 54.49 6.4
5 6 4 30.4 13
6 6 4 91.59 315.57
7 6 4 127.79 20.2
8 6 4 6.1 13.2
-12 7 4 16.9 6.1
-11 7 4 1.3 4.2
-10 7 4 7.9 4.3
-9 7 4 86.89 8.1
-8 7 4 3.8 3.8
-7 7 4 51.59 5.3
-6 7 4 65.39 5.1
-5 7 4 232.08 8.1
-4 7 4 5.5 3
-3 7 4 54.89 4.4
-2 7 4 97.09 5.7
-1 7 4 12 3.9
0 7 4 26.7 3.7
1 7 4 2 2.1
2 7 4 5.1 2.6
3 7 4 20.7 3.7
4 7 4 4.9 6
5 7 4 18.4 5.7
6 7 4 27.6 9.4
7 7 4 1.8 7.2
8 7 4 5.8 17.2
-12 8 4 99.69 136.39
-11 8 4 109.79 13.4
-10 8 4 50.89 7.5
-9 8 4 4.2 4.9
-8 8 4 38.2 7.1
-7 8 4 8.5 6.7
-6 8 4 87.49 7.1
-5 8 4 3.3 4.4
-4 8 4 36.8 8
-3 8 4 108.59 7.8
-2 8 4 239.78 12.9
-1 8 4 849.91 62.49
0 8 4 322.97 19.3
1 8 4 55.89 7
2 8 4 7.9 8.9
3 8 4 208.78 20.6
4 8 4 0 10.7
5 8 4 61.79 17.3
6 8 4 0 76.79
-11 9 4 21.8 9.2
-10 9 4 2.3 4.6
-9 9 4 9.7 5
-8 9 4 90.79 7.1
-7 9 4 174.38 15.3
-6 9 4 16.6 6.2
-5 9 4 22.4 4.7
-4 9 4 57.59 7.4
-3 9 4 27.1 4
-2 9 4 60.99 4.2
-1 9 4 33.2 4.5
0 9 4 390.56 22.2
1 9 4 21.1 6
2 9 4 74.39 17.5
3 9 4 27.7 6.8
4 9 4 4.3 12.7
5 9 4 129.99 369.66
-11 10 4 3.9 106.99
-10 10 4 0.1 8.2
-9 10 4 9.3 5.1
-8 10 4 3 6.1
-7 10 4 24 6.9
-6 10 4 281.27 25.3
-5 10 4 178.18 122.29
-4 10 4 98.49 16.2
-3 10 4 105.59 18.5
-2 10 4 7.9 4.1
-1 10 4 43.7 5.4
0 10 4 59.99 14.2
1 10 4 452.55 35.7
2 10 4 36.7 12.9
3 10 4 10.3 11.7
4 10 4 30.1 14.8
-10 11 4 0.8 4.6
-9 11 4 4.3 97.49
-8 11 4 39.6 13.4
-7 11 4 2.7 10.4
-6 11 4 0 280.87
-5 11 4 0 246.88
-4 11 4 0 253.37
-3 11 4 10 84.59
-2 11 4 0 14.7
-1 11 4 0 3.2
0 11 4 5.9 3.9
1 11 4 74.79 17.7
2 11 4 95.89 18.7
3 11 4 0 26.4
-7 12 4 43.6 17.7
-6 12 4 0 225.48
-5 12 4 30.5 209.18
-4 12 4 44.9 285.17
-3 12 4 36 15.6
-2 12 4 75.59 118.39
-1 12 4 81.09 9.4
0 12 4 107.59 129.69
1 12 4 16.8 214.28
2 12 4 1.5 8
-6 13 4 38.1 11.4
-5 13 4 29.2 474.95
-4 13 4 0 297.97
-3 13 4 90.89 320.67
-2 13 4 0 306.47
-1 13 4 0 62.89
1 -13 5 67.59 128.49
2 -13 5 0 105.89
3 -13 5 6.7 16.6
4 -13 5 0.5 98.39
-1 -12 5 26 16.2
0 -12 5 0 79.39
1 -12 5 0 77.39
2 -12 5 20.8 80.49
3 -12 5 7.1 11.3
4 -12 5 53.79 343.37
5 -12 5 25.8 9.5
-4 -11 5 11.4 46.9
-3 -11 5 39.5 18.6
-2 -11 5 49.4 8.4
-1 -11 5 13.5 96.09
0 -11 5 0 97.09
2 -11 5 42.2 370.16
3 -11 5 59.49 9.5
4 -11 5 30.4 11.5
5 -11 5 10.5 7.4
6 -11 5 193.98 19.7
7 -11 5 0 19.7
8 -11 5 124.39 16.8
9 -11 5 13.9 9.4
-6 -10 5 1.4 7.6
-5 -10 5 0 30.1
-4 -10 5 52.09 12
-3 -10 5 19.5 11.7
-2 -10 5 0 9.2
-1 -10 5 50.49 6.8
0 -10 5 0 192.68
1 -10 5 66.29 12.4
2 -10 5 202.98 20.5
3 -10 5 7.4 7.5
4 -10 5 35.4 11.6
5 -10 5 80.49 7.9
6 -10 5 7.2 8.2
7 -10 5 20 15.2
8 -10 5 7.1 5.5
10 -10 5 0 99.79
-7 -9 5 2 16.6
-6 -9 5 5 6.8
-5 -9 5 1.1 4.1
-4 -9 5 17.4 5.5
-3 -9 5 8.3 7.5
-2 -9 5 10.9 13.7
-1 -9 5 270.77 14.3
0 -9 5 141.29 11.3
1 -9 5 3.7 8.9
2 -9 5 221.38 14.5
3 -9 5 125.59 8.9
4 -9 5 3.4 4.7
5 -9 5 2.9 5.7
6 -9 5 40 6.9
7 -9 5 77.49 6.5
8 -9 5 0 17.2
-8 -8 5 16.2 17.2
-7 -8 5 0 11.8
-6 -8 5 27.6 11.2
-5 -8 5 17.9 9.7
-4 -8 5 0 8.7
-3 -8 5 297.17 62.99
-2 -8 5 25.2 6.2
-1 -8 5 22.1 7
0 -8 5 236.78 18.7
1 -8 5 576.14 38.1
2 -8 5 245.88 19.8
3 -8 5 7 5.5
4 -8 5 31.3 5.9
5 -8 5 171.68 13.6
6 -8 5 606.04 60.49
7 -8 5 47.7 6.7
8 -8 5 35.8 14.2
9 -8 5 27.9 14.3
10 -8 5 3.1 13.5
-9 -7 5 2.5 13.2
-8 -7 5 21.2 7.9
-7 -7 5 0 5.9
-6 -7 5 216.18 16.6
-5 -7 5 534.05 18.2
-4 -7 5 171.48 7
-3 -7 5 233.28 8.2
-2 -7 5 2.3 2
-1 -7 5 4.1 1.5
0 -7 5 462.75 16.8
1 -7 5 551.34 20.1
2 -7 5 728.53 26.6
3 -7 5 45.5 6.7
4 -7 5 529.45 16.5
5 -7 5 747.83 19.9
6 -7 5 418.46 13.2
7 -7 5 43.8 6.5
8 -7 5 283.47 15.4
9 -7 5 89.89 11.5
10 -7 5 0.9 19
11 -7 5 0.2 26.2
-10 -6 5 6.6 5.4
-9 -6 5 16.3 10.7
-8 -6 5 0 9.1
-7 -6 5 54.09 12
-6 -6 5 10.4 8.4
-5 -6 5 143.59 9.8
-4 -6 5 156.78 8
-3 -6 5 39.1 4.4
-2 -6 5 1.9 2.5
-1 -6 5 397.56 15.4
0 -6 5 14 2.6
1 -6 5 371.26 27.8
2 -6 5 56.09 10.7
3 -6 5 211.28 11.5
4 -6 5 465.95 18.9
5 -6 5 4.6 3.5
6 -6 5 41.7 12.2
7 -6 5 0.7 5.4
8 -6 5 0 9.7
9 -6 5 130.29 146.89
10 -6 5 4.4 11.9
11 -6 5 0.9 71.19
12 -6 5 0 72.19
-10 -5 5 15.1 5.2
-9 -5 5 1.4 4.6
-8 -5 5 60.89 7.6
-7 -5 5 3.4 2.4
-6 -5 5 83.19 5.5
-5 -5 5 176.58 6.5
-4 -5 5 47.4 3.6
-3 -5 5 146.29 5.2
-2 -5 5 44.1 2.9
-1 -5 5 651.33 14.1
0 -5 5 201.68 6.1
1 -5 5 76.39 4.9
2 -5 5 71.39 5.6
3 -5 5 1806.32 39.6
4 -5 5 6.1 1.3
5 -5 5 117.99 6.8
6 -5 5 182.68 8.9
7 -5 5 49.5 5.5
8 -5 5 0.6 4.6
9 -5 5 52.19 10
10 -5 5 227.08 19.7
11 -5 5 3 8.9
12 -5 5 9.9 8.8
-11 -4 5 1.2 231.68
-10 -4 5 15.2 15.3
-9 -4 5 255.97 21.6
-8 -4 5 267.17 26.6
-7 -4 5 108.89 8.2
-6 -4 5 19.4 4.5
-5 -4 5 1.8 3.2
-4 -4 5 3.6 2.5
-3 -4 5 1.3 2.3
-2 -4 5 3.5 2.3
-1 -4 5 66.49 5.4
0 -4 5 238.18 11.3
1 -4 5 222.98 13.1
2 -4 5 11.3 2.2
3 -4 5 212.18 9.5
4 -4 5 282.27 15.5
5 -4 5 177.38 13.5
6 -4 5 2.9 3.9
7 -4 5 66.89 9.1
8 -4 5 28.4 7.2
9 -4 5 108.99 11.3
10 -4 5 14.9 10.7
11 -4 5 0 11
-11 -3 5 9 7.4
-10 -3 5 53.29 8.2
-9 -3 5 24.7 5.1
-8 -3 5 2.1 2.8
-7 -3 5 61.89 4.3
-6 -3 5 53.69 3.6
-5 -3 5 62.29 3.6
-4 -3 5 413.76 10
-3 -3 5 353.86 8.5
-2 -3 5 1 1
-1 -3 5 16.7 1.7
0 -3 5 312.97 8.1
1 -3 5 50.49 2.6
2 -3 5 580.44 14.2
3 -3 5 5.8 2.2
4 -3 5 453.35 12.4
5 -3 5 128.79 6.1
6 -3 5 156.28 7.3
7 -3 5 94.29 7
8 -3 5 8.6 4
9 -3 5 22.9 7.4
10 -3 5 40.7 10.2
11 -3 5 73.59 12.4
12 -3 5 11.1 13.9
-12 -2 5 33.8 15.3
-11 -2 5 209.18 26.7
-10 -2 5 7.9 26.5
-9 -2 5 558.94 26.6
-8 -2 5 605.24 22.7
-7 -2 5 154.08 8.2
-6 -2 5 163.28 7.4
-5 -2 5 764.42 24.2
-4 -2 5 1396.76 42.4
-3 -2 5 1065.19 33.8
-2 -2 5 312.97 11
-1 -2 5 2011.4 76.59
1 -2 5 17.6 3
2 -2 5 39.5 4.5
3 -2 5 52.19 4.1
4 -2 5 36 8.9
5 -2 5 810.02 35.4
6 -2 5 385.86 18.1
7 -2 5 8.9 3
8 -2 5 21.5 3.5
9 -2 5 98.59 8.9
10 -2 5 28.3 5.7
11 -2 5 50.69 7.3
12 -2 5 29.2 44.5
-12 -1 5 39.5 7.7
-11 -1 5 3.5 4.4
-10 -1 5 5.4 4
-9 -1 5 470.65 15.5
-8 -1 5 1272.57 26.5
-7 -1 5 193.98 6.8
-6 -1 5 3.9 1.9
-5 -1 5 71.49 3.4
-4 -1 5 166.38 5.3
-3 -1 5 2065.69 39.3
-2 -1 5 950.3 19.8
-1 -1 5 157.98 5.7
0 -1 5 3599.04 87.89
1 -1 5 591.14 14.9
2 -1 5 1492.05 31.9
3 -1 5 584.84 11.8
4 -1 5 1652.53 30.3
5 -1 5 19.1 1.9
6 -1 5 56.39 3.1
7 -1 5 89.99 4.6
8 -1 5 64.79 4.8
9 -1 5 1 3
10 -1 5 24.4 5.6
11 -1 5 65.89 7.8
12 -1 5 88.09 9.2
-12 0 5 0 14.2
-11 0 5 0.5 6.5
-10 0 5 3.3 4.9
-9 0 5 18.5 5.8
-8 0 5 5 3.8
-7 0 5 9.4 3
-6 0 5 5.1 2.7
-5 0 5 3.4 2.2
-4 0 5 13 2.3
-3 0 5 4.5 1.6
-2 0 5 3.9 1.1
-1 0 5 11.7 2.7
0 0 5 9.4 1.7
1 0 5 14.3 2
2 0 5 1.6 1.1
3 0 5 8.7 1.7
4 0 5 12.3 2.1
5 0 5 1.9 1.8
6 0 5 2.7 2.5
7 0 5 5.6 4.2
8 0 5 3.8 4.6
9 0 5 2.7 3.8
10 0 5 10.7 5.9
11 0 5 0 11.4
-13 1 5 6.4 5.8
-12 1 5 9.7 5.5
-11 1 5 8.3 3.7
-10 1 5 3.4 3.1
-9 1 5 1251.17 26.5
-8 1 5 449.06 12.4
-7 1 5 179.78 6.2
-6 1 5 49.7 3.2
-5 1 5 1185.78 23
-4 1 5 994.4 20.4
-3 1 5 1069.39 21.3
-2 1 5 554.34 13.3
-1 1 5 2806.12 72.09
0 1 5 1927.81 43
1 1 5 92.39 3.6
2 1 5 1158.08 25
3 1 5 1216.58 23.1
4 1 5 310.07 7.4
5 1 5 34 2.7
6 1 5 6.5 1.9
7 1 5 52.79 3.7
8 1 5 121.89 7.6
9 1 5 135.19 8.1
10 1 5 6.4 4.5
11 1 5 78.39 8.4
-13 2 5 35.1 9.4
-12 2 5 202.68 18.2
-11 2 5 1.9 9.4
-10 2 5 441.16 24.6
-9 2 5 559.74 21.9
-8 2 5 171.48 8.4
-7 2 5 183.08 8.2
-6 2 5 715.43 28.1
-5 2 5 955.7 40.9
-4 2 5 851.81 34.4
-3 2 5 250.27 12.8
-2 2 5 2224.88 89.39
0 2 5 47.8 3.5
1 2 5 158.98 5.9
2 2 5 25.1 3.1
3 2 5 96.09 6.1
4 2 5 803.82 28.4
5 2 5 539.45 20.5
6 2 5 10.9 3.8
7 2 5 19.2 3.9
8 2 5 123.39 9.2
9 2 5 49.3 8.1
10 2 5 73.19 9.6
11 2 5 47.7 126.99
-13 3 5 6.1 5.3
-12 3 5 10.5 8.7
-11 3 5 106.29 11.4
-10 3 5 5.6 3.3
-9 3 5 53.99 4.7
-8 3 5 49.9 3.9
-7 3 5 20.8 3
-6 3 5 70.69 4.3
-5 3 5 1191.48 25.3
-4 3 5 2.5 1.3
-3 3 5 26.9 2.6
-2 3 5 71.79 3.2
-1 3 5 225.38 6.4
0 3 5 36.3 2.7
1 3 5 500.95 12.3
2 3 5 429.56 11.1
3 3 5 16.6 2.5
4 3 5 7.4 2
5 3 5 179.78 6.9
6 3 5 63.79 4.8
7 3 5 2.3 3.1
8 3 5 30.4 5.3
9 3 5 35.9 7.7
10 3 5 79.59 11.1
-13 4 5 2.9 83.29
-12 4 5 34.7 14.3
-11 4 5 260.97 24.4
-10 4 5 286.27 15.4
-9 4 5 182.98 10.4
-8 4 5 31.9 4.9
-7 4 5 55.29 5
-6 4 5 7.7 3.8
-5 4 5 3 2.8
-4 4 5 3 2.2
-3 4 5 118.39 6.6
-2 4 5 334.87 16.8
-1 4 5 355.46 23.3
0 4 5 0 3.3
1 4 5 150.88 11.7
2 4 5 183.28 10.7
3 4 5 202.38 10.3
4 4 5 13.7 3.3
5 4 5 99.99 8.3
6 4 5 7.1 7
7 4 5 69.69 8.8
8 4 5 7.3 8.8
9 4 5 0 13.5
-13 5 5 6.8 3.6
-12 5 5 48.1 6.6
-11 5 5 4.6 3.8
-10 5 5 88.09 6.5
-9 5 5 4 3.2
-8 5 5 20.3 3.6
-7 5 5 451.35 12.5
-6 5 5 31.7 3.7
-5 5 5 89.59 4.3
-4 5 5 369.96 10.4
-3 5 5 752.72 18.3
-2 5 5 11 2.2
-1 5 5 109.39 5.7
0 5 5 1105.79 25.8
1 5 5 392.56 11
2 5 5 77.69 3.9
3 5 5 6.5 2.2
4 5 5 92.19 5.3
5 5 5 4 2.4
6 5 5 10.1 3.9
7 5 5 291.67 25.1
8 5 5 4.8 5.4
9 5 5 7 8.2
-12 6 5 0.1 7
-11 6 5 2.7 5.4
-10 6 5 44.6 8.5
-9 6 5 12.9 5.3
-8 6 5 97.69 8.7
-7 6 5 138.99 8.4
-6 6 5 16.6 4.4
-5 6 5 11.9 3
-4 6 5 296.67 16
-3 6 5 45.6 4.4
-2 6 5 358.06 19
-1 6 5 151.58 10.9
0 6 5 219.68 12.6
1 6 5 478.35 22.6
2 6 5 75.79 5.8
3 6 5 74.79 9.4
4 6 5 6.1 5.1
5 6 5 14.1 10.6
6 6 5 181.58 418.76
7 6 5 0 11.9
8 6 5 0 202.78
9 6 5 0 205.88
-12 7 5 0.7 5.1
-11 7 5 2.8 5
-10 7 5 7.6 5.2
-9 7 5 618.44 27.1
-8 7 5 332.87 13.1
-7 7 5 340.47 11.1
-6 7 5 23.8 4
-5 7 5 7.1 3.2
-4 7 5 40.4 3.5
-3 7 5 642.14 20.9
-2 7 5 479.45 18.2
-1 7 5 322.07 15.8
0 7 5 206.28 8.9
1 7 5 30.3 6
2 7 5 1049.49 25.7
3 7 5 260.07 11.9
4 7 5 42.7 6.8
5 7 5 222.28 15
6 7 5 35.2 9.6
7 7 5 6.7 8.4
8 7 5 6.9 10.4
-12 8 5 1.2 6.1
-11 8 5 31.2 8.2
-10 8 5 34.3 6.7
-9 8 5 8.5 5.4
-8 8 5 19.2 5.4
-7 8 5 320.87 22.4
-6 8 5 24.7 5.4
-5 8 5 141.09 9.2
-4 8 5 350.96 20
-3 8 5 949.51 38.7
-2 8 5 484.55 21.1
-1 8 5 23.4 9.2
0 8 5 4.6 5.5
1 8 5 169.38 12.3
2 8 5 1090.49 78.19
3 8 5 65.39 13.1
4 8 5 16.8 13.3
5 8 5 10.1 11.7
6 8 5 15.7 12.6
-11 9 5 31.4 8.3
-10 9 5 2.6 4.8
-9 9 5 2.4 4.6
-8 9 5 5.2 4.4
-7 9 5 39.1 7.5
-6 9 5 65.79 8.4
-5 9 5 417.26 22.7
-4 9 5 5 4.9
-3 9 5 73.99 6.8
-2 9 5 181.08 10.7
-1 9 5 108.89 7.2
0 9 5 105.49 9.8
1 9 5 32.6 6.6
2 9 5 52.19 11.4
3 9 5 5.5 6.3
4 9 5 72.79 18.1
-11 10 5 0 16.7
-10 10 5 5.7 10.7
-9 10 5 24.5 7.3
-8 10 5 23.1 7.6
-7 10 5 12 5.1
-6 10 5 17.5 9.5
-5 10 5 6.6 69.29
-4 10 5 0 7
-3 10 5 426.26 29
-2 10 5 7.3 4.8
-1 10 5 110.39 10.7
0 10 5 18.3 12.4
1 10 5 61.89 14.6
2 10 5 18.8 14.5
3 10 5 0 10.7
5 10 5 0 284.37
-10 11 5 3.9 6.2
-9 11 5 16.3 16.6
-8 11 5 0 17.6
-7 11 5 0.7 9.9
-6 11 5 55.59 273.77
-5 11 5 24.2 276.67
-3 11 5 135.49 133.09
-2 11 5 41.4 4.8
-1 11 5 5.1 8.6
0 11 5 0 12.6
1 11 5 261.37 29.8
2 11 5 132.59 23.3
3 11 5 71.59 13
-7 12 5 0 16.2
-6 12 5 14.7 226.18
-5 12 5 15.6 220.48
-4 12 5 24.6 229.28
-3 12 5 0 12.8
-2 12 5 86.49 123.49
-1 12 5 5 9
-5 13 5 34.6 366.16
-4 13 5 0 301.87
-3 13 5 33.9 19.3
-2 13 5 1 280.37
1 -13 6 55.79 134.39
2 -13 6 42 120.29
3 -13 6 27 101.59
4 -13 6 80.79 15.1
-1 -12 6 75.39 21.5
0 -12 6 4.8 82.39
1 -12 6 27.5 92.59
2 -12 6 2.6 80.89
3 -12 6 11.8 12.2
4 -12 6 21.2 28.1
5 -12 6 45.7 11
6 -12 6 54.39 233.88
7 -12 6 0 99.29
-4 -11 6 25.9 15.2
-3 -11 6 43.9 20.6
-2 -11 6 237.48 16.1
-1 -11 6 38.6 15.9
0 -11 6 0.3 95.69
1 -11 6 9.3 117.49
2 -11 6 5.6 7.9
3 -11 6 5.6 6.8
4 -11 6 26.9 11.7
5 -11 6 0 7.4
6 -11 6 157.08 15.2
7 -11 6 10.4 21.3
-6 -10 6 0 7.1
-5 -10 6 7.4 22.4
-4 -10 6 2.5 10.1
-3 -10 6 35 10.6
-2 -10 6 138.29 20.6
-1 -10 6 110.39 16.9
1 -10 6 111.49 17.1
2 -10 6 32.2 7.7
3 -10 6 26.8 10.1
4 -10 6 69.99 9.7
5 -10 6 48 6.9
6 -10 6 11.7 7
7 -10 6 0 12.9
8 -10 6 5.5 82.09
-7 -9 6 29.8 9.7
-6 -9 6 36.9 10.5
-5 -9 6 2.5 4
-4 -9 6 24.5 7.2
-3 -9 6 10.6 5
-2 -9 6 29.6 29.3
-1 -9 6 41.7 5.5
0 -9 6 41.2 7.2
1 -9 6 0 11.3
2 -9 6 160.88 10.6
3 -9 6 22.5 7.5
4 -9 6 11.1 6.2
5 -9 6 50.39 11.3
6 -9 6 96.49 8.1
7 -9 6 1.7 2.1
8 -9 6 0 16.6
9 -9 6 3 107.99
-8 -8 6 23.4 18.8
-7 -8 6 0 10.6
-6 -8 6 1.3 10.2
-5 -8 6 69.69 14.3
-4 -8 6 308.97 23.4
-3 -8 6 34.8 7
-2 -8 6 120.69 12.6
-1 -8 6 34.6 7.8
0 -8 6 22 6.2
1 -8 6 190.18 14
2 -8 6 21.3 6.3
3 -8 6 75.69 7.9
4 -8 6 205.48 18.1
5 -8 6 1.8 3.9
6 -8 6 529.15 40.6
7 -8 6 43.5 17.6
8 -8 6 9.6 13.1
9 -8 6 0 13.1
10 -8 6 25.6 17.3
11 -8 6 38.2 104.09
-9 -7 6 0 6.6
-8 -7 6 11.7 7.1
-7 -7 6 22.7 7.4
-6 -7 6 61.89 7.6
-5 -7 6 53.39 5
-4 -7 6 47.5 4.4
-3 -7 6 398.56 11.9
-2 -7 6 20.1 3
-1 -7 6 368.26 11.3
0 -7 6 184.58 9.1
1 -7 6 18.7 4.8
2 -7 6 163.08 10.4
3 -7 6 8.6 3.3
4 -7 6 170.08 8.5
5 -7 6 42.7 3.3
6 -7 6 6.6 3.3
7 -7 6 14 5.1
8 -7 6 1.8 4
9 -7 6 0 12.1
10 -7 6 9.9 8.2
11 -7 6 40.5 52.99
-10 -6 6 5.4 7
-9 -6 6 18 12.2
-8 -6 6 96.99 17.6
-7 -6 6 0.6 8.9
-6 -6 6 209.98 15.6
-5 -6 6 21.5 5.9
-4 -6 6 0 3.7
-3 -6 6 404.96 20
-2 -6 6 96.09 6.5
-1 -6 6 0 2.4
0 -6 6 97.99 7.6
1 -6 6 0 5.1
2 -6 6 60.49 11.1
3 -6 6 143.09 8.9
4 -6 6 8.3 2.4
5 -6 6 7.7 7.7
6 -6 6 7.5 5.2
7 -6 6 2.3 6.4
8 -6 6 5.3 10.3
9 -6 6 50.39 17.5
10 -6 6 0 11.6
11 -6 6 16.3 83.49
-10 -5 6 19.2 5.6
-9 -5 6 106.99 10.2
-8 -5 6 21 9.5
-7 -5 6 0 2.7
-6 -5 6 380.06 10.5
-5 -5 6 188.88 6.8
-4 -5 6 110.59 4.8
-3 -5 6 45.5 3.2
-2 -5 6 39.8 3
-1 -5 6 40.6 2.9
0 -5 6 224.38 6.8
1 -5 6 1227.88 29.2
2 -5 6 416.96 11.9
3 -5 6 10.6 1.7
4 -5 6 176.88 5.5
5 -5 6 59.49 5.1
6 -5 6 100.79 7
7 -5 6 32.7 4.7
8 -5 6 164.48 12.6
9 -5 6 26.7 7.8
10 -5 6 4.6 10.3
11 -5 6 4.9 8.4
12 -5 6 0 8
-11 -4 6 42.6 16.3
-10 -4 6 75.39 11
-9 -4 6 103.09 18.2
-8 -4 6 53.39 8.6
-7 -4 6 64.49 6.3
-6 -4 6 7.2 3.7
-5 -4 6 177.28 8.1
-4 -4 6 373.86 16.7
-3 -4 6 5 2.4
-2 -4 6 143.39 7.1
-1 -4 6 2900.11 129.09
0 -4 6 415.36 17
1 -4 6 97.29 5.4
2 -4 6 998.1 50.99
3 -4 6 136.89 12.4
4 -4 6 32.3 4.5
5 -4 6 72.79 6.7
6 -4 6 81.89 6.9
7 -4 6 17.3 5.1
8 -4 6 62.59 13.6
9 -4 6 131.29 19.4
10 -4 6 0 11.4
11 -4 6 79.69 19.7
-11 -3 6 22 7.6
-10 -3 6 98.59 9.8
-9 -3 6 25.4 5
-8 -3 6 122.19 6.3
-7 -3 6 298.87 8.9
-6 -3 6 7 2.1
-5 -3 6 925.41 19.9
-4 -3 6 34.7 3
-3 -3 6 108.39 4.6
-2 -3 6 551.04 13.8
-1 -3 6 1089.79 24.7
0 -3 6 1871.11 37.7
1 -3 6 375.66 9.6
2 -3 6 97.49 4.8
3 -3 6 174.18 5.5
4 -3 6 356.46 10.7
5 -3 6 48.7 4.2
6 -3 6 25.1 3.8
7 -3 6 69.89 5.8
8 -3 6 128.89 8.7
9 -3 6 160.18 15.5
10 -3 6 64.59 13.1
11 -3 6 28.9 9.5
12 -3 6 2.9 7.6
-12 -2 6 0 15.4
-11 -2 6 4.7 12.7
-10 -2 6 16.9 25.4
-9 -2 6 224.28 14.8
-8 -2 6 852.51 29.8
-7 -2 6 23.5 4.1
-6 -2 6 49.6 3.8
-5 -2 6 4.7 2.2
-4 -2 6 1277.37 40.6
-3 -2 6 147.49 6.9
-2 -2 6 3732.43 123.49
-1 -2 6 1831.92 75.39
0 -2 6 41.6 3.7
1 -2 6 1323.17 75.79
2 -2 6 1477.55 64.39
3 -2 6 42.7 3.4
4 -2 6 436.96 34.9
5 -2 6 41.6 4.5
6 -2 6 141.09 6.4
7 -2 6 479.35 23.5
8 -2 6 699.03 33.2
9 -2 6 204.58 13.6
10 -2 6 9.2 4.4
11 -2 6 8.8 4.7
12 -2 6 4 12.8
-12 -1 6 23.3 7.3
-11 -1 6 15.6 6.2
-10 -1 6 13.3 4.3
-9 -1 6 133.99 8.7
-8 -1 6 4.4 2.6
-7 -1 6 81.59 4.4
-6 -1 6 21.1 2.4
-5 -1 6 487.95 11.1
-4 -1 6 48.5 2.7
-3 -1 6 569.84 12.1
-2 -1 6 237.98 6.5
-1 -1 6 78.99 4.2
0 -1 6 3778.42 84.09
1 -1 6 1525.85 35.3
2 -1 6 772.22 17.7
3 -1 6 5.5 1.5
4 -1 6 416.16 9.5
5 -1 6 3.6 1.3
6 -1 6 169.08 5.4
7 -1 6 2.1 1.6
8 -1 6 53.79 4.8
9 -1 6 7.8 3.5
10 -1 6 7.8 3.8
11 -1 6 56.09 10.6
-12 0 6 9.3 7.5
-11 0 6 143.59 14.3
-10 0 6 53.69 6.5
-9 0 6 617.04 26.2
-8 0 6 417.76 16.7
-7 0 6 362.56 14.4
-6 0 6 16.3 3.1
-5 0 6 1012.9 37.8
-4 0 6 1561.24 56.79
-3 0 6 244.08 10.2
-2 0 6 500.75 23.3
-1 0 6 5277.97 233.48
0 0 6 837.82 43.8
1 0 6 4288.57 174.78
2 0 6 200.68 8.4
3 0 6 153.88 8
4 0 6 1468.05 47.6
5 0 6 20.6 2.5
6 0 6 104.49 5.6
7 0 6 9.3 3.4
8 0 6 3.1 5.5
9 0 6 21.4 4.4
10 0 6 36.9 6.8
11 0 6 41.6 16
-13 1 6 11.5 5.7
-12 1 6 29.1 9.5
-11 1 6 23 6.2
-10 1 6 86.89 6.7
-9 1 6 4 2.8
-8 1 6 52.49 4.6
-7 1 6 87.69 4.4
-6 1 6 25.4 2.7
-5 1 6 747.33 17.2
-4 1 6 665.43 14.5
-3 1 6 163.18 4.7
-2 1 6 959.7 24.1
-1 1 6 1067.29 28.4
0 1 6 3566.44 86.19
1 1 6 999.5 23.4
2 1 6 236.68 6.7
3 1 6 267.97 6.6
4 1 6 101.59 3.8
5 1 6 48 3
6 1 6 93.79 4.2
7 1 6 62.49 4
8 1 6 21 3.9
9 1 6 21 5
10 1 6 22.2 5.5
11 1 6 45.9 8.3
-13 2 6 38.3 14.5
-12 2 6 4.5 7.6
-11 2 6 5.3 9
-10 2 6 239.18 14.9
-9 2 6 742.53 28.4
-8 2 6 11.9 3.4
-7 2 6 40.2 4.4
-6 2 6 2.9 2.7
-5 2 6 965.8 44.9
-4 2 6 174.18 8.9
-3 2 6 3802.02 153.48
-2 2 6 1619.64 72.39
-1 2 6 3.1 4.7
0 2 6 1794.22 84.19
1 2 6 1787.42 61.39
2 2 6 51.39 4.2
3 2 6 395.76 25.1
4 2 6 19.5 3.4
5 2 6 44.1 5.8
6 2 6 516.55 24.2
7 2 6 743.23 33.7
8 2 6 190.28 12.7
9 2 6 8.7 6.3
10 2 6 4.9 7.1
11 2 6 3 13.5
-13 3 6 4.2 5
-12 3 6 0 6.4
-11 3 6 47.8 7.4
-10 3 6 1.3 2.9
-9 3 6 20.1 3.2
-8 3 6 264.97 7.9
-7 3 6 59.89 4.4
-6 3 6 998.8 22.2
-5 3 6 67.19 4.1
-4 3 6 498.85 12.8
-3 3 6 539.75 13.2
-2 3 6 1837.12 39.8
-1 3 6 428.86 10.7
0 3 6 1309.87 30.6
1 3 6 289.37 8.5
2 3 6 190.38 7
3 3 6 32.1 2.9
4 3 6 175.88 6.5
5 3 6 21.3 3
6 3 6 3.7 2.4
7 3 6 368.56 17.3
8 3 6 43.3 6.1
9 3 6 122.79 13.2
10 3 6 3.2 4.9
-13 4 6 0.7 14.6
-12 4 6 15.9 8.6
-11 4 6 153.78 13.8
-10 4 6 25.1 6.4
-9 4 6 51.79 5.9
-8 4 6 4.5 4.5
-7 4 6 111.39 9.2
-6 4 6 576.64 23.3
-5 4 6 0 2.5
-4 4 6 36.9 6.8
-3 4 6 3118.59 157.48
-2 4 6 374.66 28.4
-1 4 6 69.39 6.9
0 4 6 1468.05 86.09
1 4 6 170.38 12.2
2 4 6 11.6 3.3
3 4 6 90.79 6.1
4 4 6 55.99 5.3
5 4 6 17.1 4.3
6 4 6 61.59 10.2
7 4 6 191.78 13.4
8 4 6 13.6 14.2
9 4 6 127.99 23.2
-13 5 6 8 4.2
-12 5 6 10.5 5
-11 5 6 76.09 7
-10 5 6 4.1 2.8
-9 5 6 83.69 6.3
-8 5 6 749.53 19.1
-7 5 6 3.9 2.4
-6 5 6 93.89 4.8
-5 5 6 52.49 3.7
-4 5 6 11.5 2.4
-3 5 6 71.09 4.4
-2 5 6 939.21 25.7
-1 5 6 929.11 25.1
0 5 6 225.08 7.4
1 5 6 36.7 3.2
2 5 6 125.49 5.6
3 5 6 113.49 5.6
4 5 6 25.4 3.4
5 5 6 99.19 6.2
6 5 6 96.89 8.5
7 5 6 7.4 9.4
8 5 6 6.2 5.7
9 5 6 2.9 8.2
-12 6 6 21.9 8
-11 6 6 129.89 12.9
-10 6 6 0.7 9.2
-9 6 6 161.48 12.3
-8 6 6 71.19 6
-7 6 6 89.89 5.5
-6 6 6 599.54 25.2
-5 6 6 128.49 9.1
-4 6 6 19.4 3.8
-3 6 6 179.78 10.8
-2 6 6 55.59 4.9
-1 6 6 172.08 11.9
0 6 6 303.07 13.3
1 6 6 21.2 4.1
2 6 6 0 4.5
3 6 6 2.9 4.8
4 6 6 23.3 7
5 6 6 1.2 29.1
6 6 6 85.79 16
7 6 6 0 10.6
8 6 6 28.7 237.98
-12 7 6 3.3 5.5
-11 7 6 2.7 5
-10 7 6 54.29 7.4
-9 7 6 4.4 4.7
-8 7 6 73.49 5.8
-7 7 6 222.98 8.8
-6 7 6 187.68 9.1
-5 7 6 63.89 5.7
-4 7 6 451.25 13.3
-3 7 6 22.4 3.6
-2 7 6 44.8 4.2
-1 7 6 35.8 5.7
0 7 6 65.89 6.2
1 7 6 368.36 11.3
2 7 6 38.1 5.2
3 7 6 3.7 3.9
4 7 6 3.5 3.8
5 7 6 5.9 6.6
6 7 6 0 7.1
7 7 6 35.3 10.3
8 7 6 5.1 10.6
-12 8 6 5.1 6.7
-11 8 6 7 7.7
-10 8 6 8.7 5.9
-9 8 6 81.69 10
-8 8 6 162.48 12.3
-7 8 6 22.1 5.2
-6 8 6 135.79 12.9
-5 8 6 152.98 10.1
-4 8 6 17.2 5.7
-3 8 6 200.58 12.4
-2 8 6 64.89 7.4
-1 8 6 74.69 9.4
0 8 6 400.06 19.5
1 8 6 0 8.2
2 8 6 451.25 44.3
3 8 6 140.59 19.5
4 8 6 5.7 11.8
5 8 6 10.8 12.5
6 8 6 76.49 17.9
7 8 6 60.89 296.67
-11 9 6 12.1 7.7
-10 9 6 84.89 9
-9 9 6 19.1 5.4
-8 9 6 1.8 4.5
-7 9 6 14.9 6.4
-6 9 6 59.49 21
-5 9 6 40.2 7
-4 9 6 35.5 6.4
-3 9 6 102.09 8.5
-2 9 6 35.5 6.2
-1 9 6 9.6 12.4
0 9 6 53.49 16.2
1 9 6 12.5 4.4
2 9 6 57.09 8.6
3 9 6 32 7.5
4 9 6 0.3 15.9
5 9 6 4.6 307.67
-10 10 6 10.9 8
-9 10 6 2.7 5.3
-8 10 6 11 6
-7 10 6 155.38 15.6
-6 10 6 113.89 11
-4 10 6 97.69 13.2
-3 10 6 14.6 7.5
-2 10 6 52.49 8.2
-1 10 6 62.09 9.2
0 10 6 29.2 11.9
1 10 6 0.9 11.9
2 10 6 38.4 14.9
3 10 6 8.4 233.98
-9 11 6 21 10.2
-8 11 6 80.69 21.8
-7 11 6 256.37 33.4
-6 11 6 8.5 9.6
-5 11 6 0.4 272.67
-4 11 6 9.9 42.2
-3 11 6 10.4 3.4
-2 11 6 4.3 3.6
-1 11 6 61.99 17.5
0 11 6 2.5 5.5
1 11 6 65.69 21.3
2 11 6 95.49 23.1
-7 12 6 108.49 23.2
-6 12 6 1.9 234.78
-5 12 6 0 263.87
-4 12 6 24.7 230.48
-3 12 6 28.4 14
-2 12 6 1.6 10
-1 12 6 214.38 20.9
0 12 6 24.8 84.09
1 12 6 0 282.87
-5 13 6 76.59 383.06
-4 13 6 0 342.87
-3 13 6 59.39 289.47
2 -13 7 59.79 119.59
3 -13 7 9.8 8
-1 -12 7 0 14.4
1 -12 7 23.1 98.29
2 -12 7 1.1 77.39
3 -12 7 60.19 12
4 -12 7 0.7 9.4
5 -12 7 0 312.47
7 -12 7 60.99 19.9
-4 -11 7 5.2 58.49
-3 -11 7 315.87 31.2
-2 -11 7 23.4 6.2
-1 -11 7 0 14.6
0 -11 7 80.29 19.2
1 -11 7 0 137.39
2 -11 7 2 146.09
3 -11 7 8.8 9.3
4 -11 7 0 8.7
5 -11 7 131.19 11.7
6 -11 7 27.2 19.3
7 -11 7 126.79 15.3
-6 -10 7 45.9 9.3
-5 -10 7 13.9 24.6
-4 -10 7 57.39 11.4
-3 -10 7 48.9 15.3
-2 -10 7 70.09 17.7
-1 -10 7 0 9.6
1 -10 7 45.8 11.8
2 -10 7 59.29 9.5
3 -10 7 7.1 6.7
4 -10 7 152.28 11.2
5 -10 7 36.3 7.6
6 -10 7 24.3 8.7
7 -10 7 6.9 6.5
8 -10 7 0 12.6
-7 -9 7 70.59 13.4
-6 -9 7 21.2 9.1
-5 -9 7 2.2 5.8
-4 -9 7 31.4 5.8
-3 -9 7 11.9 10.8
-2 -9 7 0 12.5
-1 -9 7 26.5 5.1
0 -9 7 170.98 15
1 -9 7 3 10
2 -9 7 5.8 8.5
3 -9 7 27.8 7.5
4 -9 7 95.69 9.2
5 -9 7 1.8 3.7
6 -9 7 127.49 6.8
7 -9 7 49.8 7
8 -9 7 0.1 16.9
9 -9 7 0 6.6
10 -9 7 0 8.2
-8 -8 7 10.8 23.9
-7 -8 7 72.89 15.4
-6 -8 7 4.6 9.9
-5 -8 7 169.08 20.7
-4 -8 7 30.6 12.5
-3 -8 7 845.32 44.7
-2 -8 7 1041.9 69.39
-1 -8 7 259.27 15.5
0 -8 7 75.29 8.5
1 -8 7 4.3 5.3
2 -8 7 59.09 8.4
3 -8 7 28 5.4
4 -8 7 0 4.2
5 -8 7 83.19 8.6
7 -8 7 0 11.9
8 -8 7 63.09 16
9 -8 7 78.89 18.3
10 -8 7 128.49 24.1
-9 -7 7 11 7
-8 -7 7 1.5 5.5
-7 -7 7 21.1 10.8
-6 -7 7 18.1 4.8
-5 -7 7 125.39 6.9
-4 -7 7 3.5 2.8
-3 -7 7 213.88 7.7
-2 -7 7 283.37 9.3
-1 -7 7 70.79 3.7
0 -7 7 63.29 4.3
1 -7 7 94.89 7.1
2 -7 7 111.09 9.6
3 -7 7 4.9 3
4 -7 7 313.97 10.2
5 -7 7 26 2.6
6 -7 7 36 9.1
7 -7 7 99.89 8.7
8 -7 7 2.4 9.8
9 -7 7 28 15.1
10 -7 7 0 24.4
11 -7 7 23.1 17.7
-10 -6 7 43 9.3
-9 -6 7 30.9 13.2
-8 -6 7 37.9 12.6
-7 -6 7 0.1 8.7
-6 -6 7 18.3 7
-5 -6 7 26.3 5.5
-4 -6 7 0 3.2
-3 -6 7 125.69 8.6
-2 -6 7 24.1 3.1
-1 -6 7 2.1 2.4
0 -6 7 250.97 17
1 -6 7 94.19 8.3
2 -6 7 29 4.7
3 -6 7 47.4 3.4
4 -6 7 9.8 3.2
5 -6 7 381.56 26.9
6 -6 7 115.09 12
7 -6 7 210.58 17.2
8 -6 7 5.5 10.6
9 -6 7 11.4 13.2
10 -6 7 0 12.5
-10 -5 7 20.1 5.8
-9 -5 7 57.19 7.3
-8 -5 7 167.18 10.9
-7 -5 7 16.1 3.6
-6 -5 7 5.8 2.2
-5 -5 7 507.25 13.5
-4 -5 7 71.59 3.9
-3 -5 7 60.79 3.5
-2 -5 7 272.77 7.8
-1 -5 7 169.58 6
0 -5 7 144.59 5.8
1 -5 7 105.89 4.6
2 -5 7 1229.68 28
3 -5 7 14.4 1.9
4 -5 7 61.19 4.2
5 -5 7 94.39 6.6
6 -5 7 5.8 3.2
7 -5 7 15 3.9
8 -5 7 22.1 6.1
9 -5 7 20.6 8.2
10 -5 7 4.9 10.4
11 -5 7 0 7.3
-10 -4 7 14.7 9
-9 -4 7 0 9.5
-8 -4 7 40.1 9.6
-7 -4 7 119.39 7.8
-6 -4 7 173.58 9.9
-5 -4 7 5.9 3.1
-4 -4 7 166.98 7.9
-3 -4 7 281.47 11.1
-2 -4 7 453.15 23.7
-1 -4 7 408.96 20.3
0 -4 7 571.14 27.4
1 -4 7 75.19 4.6
2 -4 7 453.45 27.6
3 -4 7 580.64 35.1
4 -4 7 57.59 7.1
5 -4 7 6.7 3.5
6 -4 7 277.47 17.9
7 -4 7 22.5 5
8 -4 7 36.3 177.78
9 -4 7 98.09 14.1
10 -4 7 94.49 22.3
11 -4 7 0 11.8
-11 -3 7 0.3 5.4
-10 -3 7 3.1 4.7
-9 -3 7 22.8 4.5
-8 -3 7 39.6 4.9
-7 -3 7 20.9 2.9
-6 -3 7 511.35 12.1
-5 -3 7 608.94 14.4
-4 -3 7 250.87 7
-3 -3 7 72.19 3.4
-2 -3 7 485.85 11.6
-1 -3 7 16.5 2
0 -3 7 30.9 2.6
1 -3 7 12.4 2
2 -3 7 7.1 1.9
3 -3 7 56.79 3.2
4 -3 7 25.8 3.6
5 -3 7 158.68 7.1
6 -3 7 383.46 12.1
7 -3 7 4.4 3
8 -3 7 114.69 9.3
9 -3 7 3.5 6.6
10 -3 7 9.3 7.8
11 -3 7 9.3 8.5
-12 -2 7 0 79.19
-11 -2 7 9.9 8.3
-10 -2 7 14.7 10.6
-9 -2 7 253.97 13.6
-8 -2 7 552.74 21.5
-7 -2 7 895.01 34.4
-6 -2 7 278.07 13.1
-5 -2 7 34.7 3.6
-4 -2 7 106.69 6.1
-3 -2 7 930.91 34.2
-2 -2 7 101.49 5
-1 -2 7 517.65 26.6
0 -2 7 338.77 16.9
1 -2 7 791.02 41.4
2 -2 7 166.98 11.3
3 -2 7 12.1 2.4
4 -2 7 0 3.1
5 -2 7 25.9 4.1
6 -2 7 586.94 27.7
7 -2 7 670.03 40.5
8 -2 7 284.07 16.4
9 -2 7 0 3.3
10 -2 7 65.69 14.1
11 -2 7 28.9 14
-12 -1 7 39.8 7.6
-11 -1 7 24.7 5.5
-10 -1 7 7.6 3.7
-9 -1 7 706.03 21
-8 -1 7 94.59 5.3
-7 -1 7 0.4 2.3
-6 -1 7 402.66 9.9
-5 -1 7 5.4 1.6
-4 -1 7 1297.27 25.9
-3 -1 7 345.77 8
-2 -1 7 475.35 12.8
-1 -1 7 1754.42 41.6
0 -1 7 6032 133.29
1 -1 7 514.65 13.6
2 -1 7 2.4 1.3
3 -1 7 168.68 6.4
4 -1 7 59.99 2.9
5 -1 7 228.38 6.3
6 -1 7 269.27 7.5
7 -1 7 10.6 2
8 -1 7 171.28 7.2
9 -1 7 2.6 3
10 -1 7 6.2 3.6
11 -1 7 8.3 4.7
-12 0 7 7.9 8.4
-11 0 7 0 8.7
-10 0 7 3.6 4.8
-9 0 7 14.4 5
-8 0 7 14.7 3.7
-7 0 7 8.4 3.3
-6 0 7 11.2 2.9
-5 0 7 4.8 2.4
-4 0 7 1.9 2.2
-3 0 7 8.2 1.5
-2 0 7 5.6 2.7
-1 0 7 7.8 1.1
0 0 7 6.6 1.8
1 0 7 9.5 2
2 0 7 3.3 1.5
3 0 7 7.6 2.2
4 0 7 5.6 1.9
5 0 7 2.6 1.9
6 0 7 1.3 2.2
7 0 7 6 3.4
8 0 7 0 4.9
9 0 7 3.8 3.6
10 0 7 0 4.8
-13 1 7 151.98 12.6
-12 1 7 9.8 6.1
-11 1 7 7.7 4.9
-10 1 7 204.68 9.4
-9 1 7 187.78 7.5
-8 1 7 73.79 5.4
-7 1 7 70.89 4.4
-6 1 7 164.58 5.5
-5 1 7 541.95 13.4
-4 1 7 274.47 7.6
-3 1 7 107.09 4.3
-2 1 7 966.4 30.7
-1 1 7 4302.37 106.09
0 1 7 3037 73.89
1 1 7 72.79 3.4
2 1 7 1.3 1.4
3 1 7 453.05 10.5
4 1 7 161.68 4.9
5 1 7 109.99 4.8
6 1 7 103.99 4.9
7 1 7 213.68 7.5
8 1 7 52.19 5.2
9 1 7 5.4 3.6
10 1 7 18.2 4.7
11 1 7 8.4 5.7
-13 2 7 0 225.78
-12 2 7 0 6.1
-11 2 7 28.4 6.7
-10 2 7 212.48 14.1
-9 2 7 562.34 21.5
-8 2 7 818.32 33.2
-7 2 7 273.97 13.1
-6 2 7 20.9 3.4
-5 2 7 51.29 5.4
-4 2 7 1082.29 50.89
-3 2 7 55.19 5
-2 2 7 746.33 30.3
-1 2 7 430.36 18.4
0 2 7 1398.06 50.19
1 2 7 194.08 8.8
2 2 7 15.5 3
3 2 7 19.9 3.2
4 2 7 16.3 3.8
5 2 7 601.44 22.3
6 2 7 891.41 30.6
7 2 7 340.67 19.9
8 2 7 15.1 4.8
9 2 7 35.6 9.1
10 2 7 59.19 10.2
-13 3 7 25.5 6.5
-12 3 7 2.1 6.4
-11 3 7 3.6 4
-10 3 7 7.7 3.7
-9 3 7 26.6 3.5
-8 3 7 54.79 4.6
-7 3 7 1213.38 25.2
-6 3 7 6.1 2.1
-5 3 7 124.99 5.6
-4 3 7 181.78 6.4
-3 3 7 194.08 6.8
-2 3 7 6.5 2
-1 3 7 6.1 1.7
0 3 7 3.6 1.8
1 3 7 4.3 1.9
2 3 7 42.2 3.6
3 3 7 3.5 1.8
4 3 7 276.07 8.6
5 3 7 150.68 7
6 3 7 36.9 4.1
7 3 7 18.3 4.4
8 3 7 6.5 4
9 3 7 34.9 7.5
10 3 7 18.4 7.4
-13 4 7 42.5 14.8
-12 4 7 8.4 6.8
-11 4 7 10.2 6.7
-10 4 7 7 6.1
-9 4 7 118.59 11.1
-8 4 7 146.39 10.9
-7 4 7 3.9 3.9
-6 4 7 157.68 9.7
-5 4 7 164.98 9.8
-4 4 7 588.64 30.2
-3 4 7 743.43 28.1
-2 4 7 676.03 34.7
-1 4 7 33.1 7.2
0 4 7 995 41.9
1 4 7 838.82 34.5
2 4 7 73.19 5.4
3 4 7 2.5 3.1
4 4 7 247.88 13.2
5 4 7 0.2 3.7
6 4 7 16.2 63.89
7 4 7 36.3 8.2
8 4 7 204.58 27.4
9 4 7 0 15.1
-13 5 7 42.7 5.6
-12 5 7 26.4 6.3
-11 5 7 181.18 9.3
-10 5 7 3.4 3
-9 5 7 3.9 3.5
-8 5 7 167.38 8
-7 5 7 288.97 10.7
-6 5 7 51.69 4.1
-5 5 7 11 2.2
-4 5 7 553.74 15.2
-3 5 7 37.1 3.5
-2 5 7 45 3.6
-1 5 7 622.34 16.7
0 5 7 321.17 10.2
1 5 7 71.49 4.6
2 5 7 159.18 6.9
3 5 7 27.8 3.5
4 5 7 8.8 3
5 5 7 26.9 4.3
6 5 7 5.3 4
7 5 7 6.3 9.3
8 5 7 44.3 8.8
9 5 7 7.5 10.9
-12 6 7 20.4 8.4
-11 6 7 27.8 8.7
-10 6 7 9.3 7.7
-9 6 7 45.1 6.2
-8 6 7 12 4.8
-7 6 7 12.9 4.5
-6 6 7 202.68 9.7
-5 6 7 4.3 3.6
-4 6 7 17.2 3.9
-3 6 7 567.94 26
-2 6 7 168.18 11.1
-1 6 7 81.49 7.3
0 6 7 20.7 4.8
1 6 7 91.09 5.8
2 6 7 429.06 36
3 6 7 178.08 11.5
4 6 7 245.08 15.3
5 6 7 13.1 29.8
6 6 7 9.6 10.5
7 6 7 34.2 12.9
-12 7 7 35.2 6.8
-11 7 7 1.8 6
-10 7 7 3.7 6.2
-9 7 7 10.4 5.2
-8 7 7 114.19 7.6
-7 7 7 41 4.9
-6 7 7 365.86 12.2
-5 7 7 218.38 10.7
-4 7 7 20.7 3.2
-3 7 7 149.69 7.8
-2 7 7 88.49 5.6
-1 7 7 92.19 8.2
0 7 7 32.8 5.6
1 7 7 329.07 10.6
2 7 7 92.89 6.4
3 7 7 66.19 9.3
4 7 7 57.09 8.6
5 7 7 43.8 10.6
6 7 7 6.4 7.6
7 7 7 10.1 9.6
-12 8 7 13.3 8.5
-11 8 7 31.6 16.2
-10 8 7 27.5 6.5
-9 8 7 122.79 13.4
-8 8 7 123.69 8.3
-7 8 7 744.13 33
-6 8 7 1578.54 101.19
-5 8 7 133.79 13.6
-4 8 7 55.29 7.8
-3 8 7 28.5 7.2
-2 8 7 144.69 9.2
-1 8 7 15.6 6.7
0 8 7 35.1 7.1
1 8 7 96.69 24.2
3 8 7 0 11.4
4 8 7 37.9 15.4
5 8 7 76.09 17.5
6 8 7 141.39 23.5
7 8 7 0 8.8
-11 9 7 14.6 7.4
-10 9 7 3.2 5.6
-9 9 7 2.3 4.9
-8 9 7 65.99 6.8
-7 9 7 2.2 5.7
-6 9 7 3.2 6.5
-5 9 7 5.7 5.1
-4 9 7 151.58 13.8
-3 9 7 2.8 4.5
-2 9 7 8.9 5
-1 9 7 0.2 11.3
0 9 7 27.1 17.1
1 9 7 25.9 9.6
2 9 7 205.68 12.7
3 9 7 0 15.5
4 9 7 8.6 15.9
5 9 7 17.1 25.1
-10 10 7 25.5 8.7
-9 10 7 15.9 6.2
-8 10 7 135.99 10.4
-7 10 7 133.09 21.4
-6 10 7 5 7.5
-4 10 7 18.9 9
-3 10 7 74.69 11.2
-2 10 7 0 9.1
-1 10 7 148.49 13.8
0 10 7 164.28 12
1 10 7 88.69 15.9
2 10 7 36.7 12.3
3 10 7 30 14.2
-9 11 7 141.99 20.8
-8 11 7 2.1 25.9
-7 11 7 14.7 18.4
-6 11 7 43.2 11.1
-5 11 7 112.19 14.8
-4 11 7 0 49.4
-3 11 7 17 52.49
-2 11 7 0 13
-1 11 7 15.8 9.3
0 11 7 162.68 15.6
1 11 7 10.2 18.4
-7 12 7 29.2 15.8
-5 12 7 49.7 280.07
-4 12 7 1.4 220.58
-3 12 7 26.6 6.6
-2 12 7 10.3 12.4
-1 12 7 31.6 112.29
0 12 7 41.8 13.4
1 12 7 41.2 20.2
-4 13 7 1.6 340.77
-1 -12 8 17.6 12.7
0 -12 8 2.6 84.69
1 -12 8 28.7 12.3
2 -12 8 23.7 13.3
4 -12 8 16.4 9.6
5 -12 8 4 11.2
6 -12 8 156.68 416.76
-4 -11 8 56.29 55.19
-3 -11 8 35.2 16.4
-2 -11 8 7 5.3
-1 -11 8 101.99 134.29
0 -11 8 1.5 86.99
1 -11 8 0 157.48
3 -11 8 15.2 9.3
4 -11 8 0.5 8
5 -11 8 21 9
6 -11 8 67.09 22.7
8 -11 8 16.9 11.8
-6 -10 8 17.3 9.1
-5 -10 8 38.4 38.9
-4 -10 8 14.1 11.4
-3 -10 8 75.29 15.2
-2 -10 8 8.7 10.9
-1 -10 8 17.2 75.69
1 -10 8 0 56.39
2 -10 8 14 9.5
3 -10 8 52.29 7.9
4 -10 8 24.2 5.6
5 -10 8 30.7 8.5
6 -10 8 0 16.9
7 -10 8 59.59 19
8 -10 8 153.98 25.5
-7 -9 8 78.39 9.7
-6 -9 8 68.39 12
-5 -9 8 40 9.7
-4 -9 8 12 6.1
-3 -9 8 125.19 11.8
-2 -9 8 35.6 6.4
-1 -9 8 48.1 5.7
0 -9 8 19.4 8.5
1 -9 8 67.49 12.8
2 -9 8 152.28 16.4
3 -9 8 155.98 11.5
4 -9 8 187.78 13.3
5 -9 8 166.98 11.7
6 -9 8 0.5 2.9
7 -9 8 1.1 3.9
8 -9 8 4.8 5
9 -9 8 3.9 7.9
10 -9 8 146.19 14.9
-8 -8 8 0 27.4
-7 -8 8 0 11.2
-6 -8 8 8.6 30.5
-5 -8 8 97.49 18.7
-4 -8 8 15.6 6.4
-3 -8 8 50.09 6
-2 -8 8 111.59 9.8
-1 -8 8 3 3.7
0 -8 8 0.1 7.7
1 -8 8 11.7 6
2 -8 8 7.5 4.7
3 -8 8 34.3 4.5
4 -8 8 84.89 8.9
5 -8 8 8.2 3.6
6 -8 8 2.7 5.7
7 -8 8 9.8 7.3
8 -8 8 0 8.1
9 -8 8 6.9 13.2
-9 -7 8 12.9 11.6
-8 -7 8 2.5 5.4
-7 -7 8 11 5.8
-6 -7 8 43.8 9.7
-5 -7 8 43.4 6.5
-4 -7 8 23.8 3.8
-3 -7 8 160.68 6.7
-2 -7 8 87.09 6.1
-1 -7 8 6 1.8
0 -7 8 229.78 9.2
1 -7 8 73.49 6.8
2 -7 8 121.89 9
3 -7 8 273.87 13
4 -7 8 418.46 12.7
5 -7 8 7.7 2.3
6 -7 8 8 4.2
7 -7 8 8.3 5
8 -7 8 0.7 13.1
10 -7 8 17 27.3
11 -7 8 25.9 17.3
-10 -6 8 26.9 6.3
-9 -6 8 64.29 14.4
-8 -6 8 13.9 8
-7 -6 8 16.1 12.2
-6 -6 8 4.8 5.4
-5 -6 8 764.22 38.2
-4 -6 8 98.69 6.3
-3 -6 8 10.9 3.9
-2 -6 8 23 3.3
-1 -6 8 52.49 4
0 -6 8 111.79 7
1 -6 8 23.8 3.9
2 -6 8 4.1 2.8
3 -6 8 171.48 8.4
4 -6 8 3.3 3.2
5 -6 8 201.38 26.1
6 -6 8 171.98 15.9
7 -6 8 56.59 12.1
8 -6 8 76.09 16.1
9 -6 8 40 14.4
10 -6 8 18.4 79.99
-10 -5 8 28.1 6.9
-9 -5 8 3.6 4.6
-8 -5 8 22.8 5.1
-7 -5 8 4.4 2.6
-6 -5 8 5 2.7
-5 -5 8 612.34 15
-4 -5 8 18.7 2.5
-3 -5 8 275.47 7.9
-2 -5 8 88.79 4
-1 -5 8 5.2 1.6
0 -5 8 219.68 7.7
1 -5 8 224.38 7.3
2 -5 8 21.2 2.3
3 -5 8 77.99 4.5
4 -5 8 65.69 4.4
5 -5 8 270.47 11.3
6 -5 8 3 2.7
7 -5 8 83.79 7.3
8 -5 8 3 7.4
9 -5 8 21.8 8.6
10 -5 8 12 7.7
11 -5 8 23.9 12.5
-11 -4 8 0 239.68
-10 -4 8 7.5 11.1
-9 -4 8 9.4 7.1
-8 -4 8 67.39 14.4
-7 -4 8 69.59 7.9
-6 -4 8 864.81 33.7
-5 -4 8 93.49 5.9
-4 -4 8 15.6 2.8
-3 -4 8 218.28 9.9
-2 -4 8 291.17 16.4
-1 -4 8 129.69 6.4
0 -4 8 18.3 2.8
1 -4 8 382.46 22.4
2 -4 8 32.9 6.8
3 -4 8 14.7 3.2
4 -4 8 94.79 9.7
5 -4 8 255.07 14.1
6 -4 8 21.1 5.8
7 -4 8 17.6 6.2
8 -4 8 259.47 24.2
9 -4 8 20.9 9.6
10 -4 8 0 11.7
-11 -3 8 11.7 5.9
-10 -3 8 2.8 4.1
-9 -3 8 71.29 6.4
-8 -3 8 43.1 4.5
-7 -3 8 272.37 8.6
-6 -3 8 34.8 3.2
-5 -3 8 279.87 7.8
-4 -3 8 25.7 2.5
-3 -3 8 35.7 2.8
-2 -3 8 10.6 1.7
-1 -3 8 323.27 10.1
0 -3 8 2955.1 68.59
1 -3 8 1402.86 31.5
2 -3 8 199.38 8.2
3 -3 8 13.2 2
4 -3 8 1.9 1.8
5 -3 8 53.49 4.6
6 -3 8 35.5 4.5
7 -3 8 136.19 7.7
8 -3 8 22.6 6.3
9 -3 8 350.26 19.5
10 -3 8 30.7 10
11 -3 8 0 18.1
-12 -2 8 36.1 14.5
-11 -2 8 30.4 9.6
-10 -2 8 64.39 9.2
-9 -2 8 134.09 11.7
-8 -2 8 6.3 4.8
-7 -2 8 2.7 3.8
-6 -2 8 15.1 3.5
-5 -2 8 96.39 5
-4 -2 8 490.95 18
-3 -2 8 38.3 3.9
-2 -2 8 47.6 3.1
-1 -2 8 1092.89 46.5
0 -2 8 1717.03 73.09
1 -2 8 175.18 11.7
2 -2 8 59.39 6
3 -2 8 1 2
4 -2 8 384.86 17.5
5 -2 8 0 1.8
6 -2 8 297.67 15.2
7 -2 8 19.7 5.6
8 -2 8 8.7 21
9 -2 8 119.29 17.1
10 -2 8 46.4 13.9
11 -2 8 2.1 164.48
-12 -1 8 38.2 11.4
-11 -1 8 0.2 6.1
-10 -1 8 68.99 6.1
-9 -1 8 4.2 3.6
-8 -1 8 7.6 2.6
-7 -1 8 74.49 4.4
-6 -1 8 10.8 2.3
-5 -1 8 14.3 2
-4 -1 8 2307.47 45
-3 -1 8 553.74 12.9
-2 -1 8 2794.52 65.29
-1 -1 8 8.2 1.6
0 -1 8 6.2 1.5
1 -1 8 5.8 2
2 -1 8 180.58 6
3 -1 8 229.98 7.4
4 -1 8 218.18 6.6
5 -1 8 367.36 9.2
6 -1 8 116.49 4.5
7 -1 8 10.6 1.9
8 -1 8 4.6 2.2
9 -1 8 3.8 3.1
10 -1 8 9.1 3.9
11 -1 8 0.1 3.9
-12 0 8 7.5 6.2
-11 0 8 28.7 14.2
-10 0 8 199.28 11.8
-9 0 8 297.87 16.9
-8 0 8 146.59 8
-7 0 8 407.46 18.1
-6 0 8 108.79 5.9
-5 0 8 10.4 2.5
-4 0 8 2815.42 102.79
-3 0 8 579.44 22.4
-2 0 8 772.52 44.1
-1 0 8 174.58 8.4
0 0 8 162.78 9.8
1 0 8 3011.8 123.39
2 0 8 4516.65 184.28
3 0 8 3828.22 134.29
4 0 8 625.84 21.7
5 0 8 146.39 6.9
6 0 8 140.59 8.5
7 0 8 430.36 19.1
8 0 8 0 4.5
9 0 8 10 4
10 0 8 107.79 8.3
-13 1 8 89.69 11.3
-12 1 8 3.4 8.5
-11 1 8 1.6 4.7
-10 1 8 110.89 7
-9 1 8 21.4 3.8
-8 1 8 98.19 5
-7 1 8 9.8 2.2
-6 1 8 18.2 2.3
-5 1 8 950.3 20.2
-4 1 8 1334.37 26.7
-3 1 8 1178.78 27
-2 1 8 1698.13 45
-1 1 8 235.58 7.5
0 1 8 161.88 5.8
1 1 8 194.18 6.3
2 1 8 14.2 2.1
3 1 8 200.88 6.4
4 1 8 231.98 6.3
5 1 8 213.88 6.3
6 1 8 26.2 3
7 1 8 24.5 3.4
8 1 8 8.9 4.6
9 1 8 1.2 3.3
10 1 8 4.5 3.5
11 1 8 6.4 5.2
-13 2 8 0 8.5
-12 2 8 36.6 7.5
-11 2 8 0 6.4
-10 2 8 158.08 13
-9 2 8 16.8 4.3
-8 2 8 12.2 3.7
-7 2 8 20.1 3.6
-6 2 8 53.79 4.9
-5 2 8 323.37 18.3
-4 2 8 32 3.8
-3 2 8 0 3.5
-2 2 8 995.8 45.4
-1 2 8 1763.32 73.89
0 2 8 208.58 10.5
1 2 8 64.19 5.1
2 2 8 1.4 2.6
3 2 8 524.55 19.2
4 2 8 23.6 3.2
5 2 8 232.58 11.2
6 2 8 7.8 3.7
7 2 8 5 7.4
8 2 8 117.29 10.2
9 2 8 64.29 10
10 2 8 2.5 59.09
-13 3 8 10.8 6.8
-12 3 8 19.4 5.9
-11 3 8 72.29 7.2
-10 3 8 1 3.3
-9 3 8 445.46 12.2
-8 3 8 4.4 2.8
-7 3 8 395.06 11.8
-6 3 8 9.8 2.4
-5 3 8 16 2.6
-4 3 8 11.2 2.3
-3 3 8 78.19 4.4
-2 3 8 1275.87 31.3
-1 3 8 3328.07 70.09
0 3 8 11.4 2.1
1 3 8 67.79 3.7
2 3 8 5.3 1.5
3 3 8 36 3.4
4 3 8 71.49 4.6
5 3 8 95.39 5.4
6 3 8 25.1 3.8
7 3 8 241.68 11.9
8 3 8 275.47 13.2
9 3 8 24.4 6.8
10 3 8 11.2 6.1
-13 4 8 14.1 86.19
-12 4 8 30 6.9
-11 4 8 1.7 5.6
-10 4 8 127.29 11.8
-9 4 8 67.89 9.1
-8 4 8 1074.79 44.6
-7 4 8 85.39 7.4
-6 4 8 0 2.7
-5 4 8 157.28 10.2
-4 4 8 584.44 26.1
-3 4 8 79.39 7.9
-2 4 8 0.6 3.7
-1 4 8 926.01 45.4
0 4 8 118.49 7.1
1 4 8 30.6 4
2 4 8 137.99 7.8
3 4 8 236.98 12.2
4 4 8 5.1 4.7
5 4 8 21.1 4.3
6 4 8 136.69 15.3
7 4 8 0 6.2
8 4 8 0 14.4
-13 5 8 4.6 3.7
-12 5 8 21.3 6.5
-11 5 8 35.3 6.5
-10 5 8 8.5 4.4
-9 5 8 7.4 4.2
-8 5 8 151.18 7.9
-7 5 8 387.66 11.3
-6 5 8 181.88 7
-5 5 8 297.97 9.2
-4 5 8 4.1 1.9
-3 5 8 98.69 5.1
-2 5 8 177.58 6.4
-1 5 8 127.59 5.6
0 5 8 36 3.7
1 5 8 93.49 5
2 5 8 174.68 7.2
3 5 8 127.89 6.6
4 5 8 2.2 2.6
5 5 8 150.18 8.6
6 5 8 1.9 6.6
7 5 8 30.7 12.4
8 5 8 16.5 6.6
9 5 8 8.2 8
-12 6 8 50.69 10
-11 6 8 34.2 6.9
-10 6 8 92.59 11
-9 6 8 8 4.9
-8 6 8 948.31 36.5
-7 6 8 81.89 6.7
-6 6 8 2.5 3.5
-5 6 8 10 4.8
-4 6 8 24.1 5.4
-3 6 8 80.39 8.4
-2 6 8 25.4 5.1
-1 6 8 22.4 4.2
0 6 8 176.38 10.9
1 6 8 34.8 5
2 6 8 224.98 25.5
3 6 8 260.67 14.9
4 6 8 77.89 10.5
5 6 8 89.09 45.2
6 6 8 39.4 13.4
7 6 8 11.6 227.98
-12 7 8 1.5 6.1
-11 7 8 10.1 10.5
-10 7 8 0.8 4.3
-9 7 8 50.39 7.8
-8 7 8 0.8 4.6
-7 7 8 214.58 9.1
-6 7 8 102.99 6.6
-5 7 8 18 5
-4 7 8 49.6 4.4
-3 7 8 258.47 10.2
-2 7 8 36.6 4.9
-1 7 8 210.48 10
0 7 8 328.77 10.8
1 7 8 201.48 9
2 7 8 64.39 6
3 7 8 26.2 7.8
4 7 8 3.7 4.7
5 7 8 0 6.7
6 7 8 0 7.9
7 7 8 0.4 11.9
-12 8 8 13.1 9.7
-11 8 8 10.4 7.9
-10 8 8 1.4 10.8
-9 8 8 96.19 16.4
-8 8 8 0 6
-7 8 8 19.2 6.4
-6 8 8 156.88 15.7
-5 8 8 2.4 10.5
-4 8 8 5.1 21.8
-3 8 8 33 8.8
-2 8 8 0 5.4
-1 8 8 0 4.4
0 8 8 53.09 10.3
1 8 8 17.7 10.3
2 8 8 17.6 9.8
3 8 8 65.49 13
4 8 8 52.09 12.9
5 8 8 6.8 11.3
-11 9 8 64.39 10.4
-10 9 8 2.8 6.3
-9 9 8 16.3 5.9
-8 9 8 36 6
-7 9 8 130.09 11.5
-6 9 8 10.6 6.9
-5 9 8 72.69 9.5
-4 9 8 46.8 11.4
-3 9 8 1.1 5.7
-2 9 8 263.07 39.5
-1 9 8 186.68 20.1
0 9 8 12.8 10.4
1 9 8 103.79 11.8
2 9 8 14 5.7
3 9 8 5.9 14.4
4 9 8 1.4 12.1
5 9 8 97.39 36.1
-10 10 8 35.1 13.8
-9 10 8 2.6 6.8
-8 10 8 43.7 10.4
-7 10 8 1.2 7.5
-6 10 8 8.4 215.68
-4 10 8 0 160.78
-3 10 8 7.3 26.9
-2 10 8 25.2 7.6
-1 10 8 7.8 7.4
0 10 8 89.69 10.7
1 10 8 124.99 20.4
2 10 8 98.69 20.2
3 10 8 145.59 24.4
-9 11 8 99.69 19.6
-8 11 8 7.7 10.6
-7 11 8 0 16.3
-6 11 8 54.79 382.86
-5 11 8 3.4 247.78
-4 11 8 6 56.59
-2 11 8 13.5 13.1
-1 11 8 5.8 7.3
0 11 8 31.1 11.4
1 11 8 52.59 22.9
-7 12 8 0 7.5
-6 12 8 0 241.48
-5 12 8 0 7.1
-4 12 8 15.5 8.9
-2 12 8 0 13.2
-1 12 8 50.09 13.1
0 12 8 163.68 149.79
-2 -12 9 57.29 21.6
-1 -12 9 0 14.8
0 -12 9 0 79.89
1 -12 9 0 88.39
2 -12 9 6.3 88.99
4 -12 9 12.6 10.3
5 -12 9 0 10.2
6 -12 9 20.5 16.8
-4 -11 9 6.6 44
-3 -11 9 26.3 16.7
-2 -11 9 0 14.7
-1 -11 9 21 101.59
0 -11 9 4.3 91.89
3 -11 9 21.7 9.3
4 -11 9 30 9.7
5 -11 9 8.8 7.5
6 -11 9 13.8 121.19
-5 -10 9 0 26
-4 -10 9 11.2 12.2
-3 -10 9 77.69 17.8
-2 -10 9 0 10
-1 -10 9 15.4 12.4
1 -10 9 1.4 64.79
2 -10 9 60.49 11.8
3 -10 9 11 6.1
4 -10 9 2.8 6.5
5 -10 9 157.38 13.1
6 -10 9 0 11.9
7 -10 9 27.7 15.3
9 -10 9 111.29 22.9
-7 -9 9 16.6 10.5
-6 -9 9 5.3 8.4
-5 -9 9 0 5.1
-4 -9 9 5.4 6.3
-3 -9 9 22.4 8.5
-2 -9 9 51.99 8
-1 -9 9 68.79 7
0 -9 9 165.98 15.1
1 -9 9 38.9 12.8
2 -9 9 7.1 7.6
3 -9 9 34.6 7.4
4 -9 9 36.7 8.2
5 -9 9 8.9 4.3
6 -9 9 20.6 4.3
7 -9 9 13.4 9.6
8 -9 9 39.1 8.1
9 -9 9 25.3 9.3
-8 -8 9 17.7 221.18
-7 -8 9 0 11.8
-6 -8 9 10.1 10.9
-5 -8 9 0 7
-4 -8 9 31 9.7
-3 -8 9 102.59 8.3
-2 -8 9 196.48 17.1
-1 -8 9 4.5 4.3
0 -8 9 48.7 4.9
1 -8 9 2.6 5.3
2 -8 9 5.8 4.6
3 -8 9 83.69 7.6
4 -8 9 85.39 12.9
5 -8 9 50.99 7.5
6 -8 9 0 10.1
7 -8 9 55.39 10
8 -8 9 88.39 11.8
9 -8 9 0 13.4
-9 -7 9 12.2 15.8
-8 -7 9 2.8 4.1
-7 -7 9 3.6 4.7
-6 -7 9 195.98 15.1
-5 -7 9 146.89 7.7
-4 -7 9 110.49 6.2
-3 -7 9 73.29 4.6
-2 -7 9 0.6 1.8
-1 -7 9 41 3.6
0 -7 9 10.5 2.7
1 -7 9 78.99 5
2 -7 9 41.6 7.5
3 -7 9 4.4 1.6
4 -7 9 4.5 2
5 -7 9 527.55 16.9
6 -7 9 10.4 4.8
7 -7 9 7.5 7
8 -7 9 17.5 13.7
9 -7 9 0 20.9
10 -7 9 30.5 32.1
-10 -6 9 10.7 6.7
-9 -6 9 20 9.2
-8 -6 9 0.1 7.5
-7 -6 9 86.99 17.9
-6 -6 9 170.28 12.8
-5 -6 9 432.26 23.6
-4 -6 9 325.57 13.7
-3 -6 9 58.69 7.1
-2 -6 9 45.8 6.4
-1 -6 9 948.21 36.6
0 -6 9 88.19 9
1 -6 9 5.2 3.4
2 -6 9 85.69 6.1
3 -6 9 12.2 3.8
4 -6 9 102.49 8.4
5 -6 9 683.03 62.19
6 -6 9 960.1 52.99
7 -6 9 51.19 241.68
8 -6 9 10.6 80.89
9 -6 9 0 11.9
10 -6 9 8.6 78.79
-10 -5 9 6.1 7.6
-9 -5 9 26.8 6.3
-8 -5 9 14.9 4.2
-7 -5 9 62.09 5.8
-6 -5 9 37.4 4.8
-5 -5 9 5.5 2.1
-4 -5 9 128.09 5.4
-3 -5 9 217.98 7.1
-2 -5 9 9.8 1.8
-1 -5 9 297.37 9.4
0 -5 9 47.5 4.1
1 -5 9 24.2 2.7
2 -5 9 312.27 10.3
3 -5 9 98.49 5.7
4 -5 9 121.49 5.7
5 -5 9 34.8 5.1
6 -5 9 68.99 6.5
7 -5 9 10.2 4.9
8 -5 9 43.5 8.6
9 -5 9 0 14.2
10 -5 9 23 9.3
11 -5 9 2.6 9.6
-11 -4 9 13.4 261.47
-10 -4 9 7.3 21
-9 -4 9 31.5 9.2
-8 -4 9 766.42 45.7
-7 -4 9 123.59 11.5
-6 -4 9 70.69 6.1
-5 -4 9 5.7 3.3
-4 -4 9 148.29 7.5
-3 -4 9 133.29 8.6
-2 -4 9 3.4 2.9
-1 -4 9 77.69 6.3
0 -4 9 11.2 4
1 -4 9 607.84 32.7
2 -4 9 51.49 9
3 -4 9 244.28 16
4 -4 9 9.1 4.1
5 -4 9 35.5 5.3
6 -4 9 54.79 7.8
7 -4 9 87.99 10.5
8 -4 9 76.59 14.1
9 -4 9 89.19 16.8
10 -4 9 0 11.1
-11 -3 9 1 4.3
-10 -3 9 4.5 5.2
-9 -3 9 43.4 5.2
-8 -3 9 92.59 6.4
-7 -3 9 198.28 7.6
-6 -3 9 358.76 10.5
-5 -3 9 31.9 3.1
-4 -3 9 345.27 10.3
-3 -3 9 437.96 12.1
-2 -3 9 55.09 3.4
-1 -3 9 730.23 19.3
0 -3 9 425.56 12.4
1 -3 9 126.69 5.2
2 -3 9 4.7 1.9
3 -3 9 67.39 3.8
4 -3 9 70.99 5
5 -3 9 404.46 12.3
6 -3 9 285.47 13.3
7 -3 9 126.69 8.8
8 -3 9 12.4 5.4
9 -3 9 0 7.5
10 -3 9 14.1 7.5
11 -3 9 9.9 15.2
-12 -2 9 0 13.2
-11 -2 9 35.7 9.9
-10 -2 9 0 5.8
-9 -2 9 31.4 7.9
-8 -2 9 824.72 31.4
-7 -2 9 130.89 8.2
-6 -2 9 68.89 5.1
-5 -2 9 15.1 2.7
-4 -2 9 876.31 30
-3 -2 9 356.36 17.6
-2 -2 9 22.3 3.3
-1 -2 9 521.85 26.5
0 -2 9 227.38 16.2
1 -2 9 44.7 4.6
2 -2 9 252.27 18.5
3 -2 9 238.18 14.4
4 -2 9 14.1 2.4
5 -2 9 35.4 3.7
6 -2 9 102.39 9.9
7 -2 9 4.9 4.4
8 -2 9 3.6 11.4
9 -2 9 0 8.7
10 -2 9 77.59 13.9
11 -2 9 19 185.48
-12 -1 9 33.3 9
-11 -1 9 0 4.2
-10 -1 9 6.7 4.1
-9 -1 9 33.8 4.6
-8 -1 9 2 2.2
-7 -1 9 314.67 9.6
-6 -1 9 6.6 1.8
-5 -1 9 755.42 16.5
-4 -1 9 87.89 3.6
-3 -1 9 287.47 8.1
-2 -1 9 190.78 7.1
-1 -1 9 243.48 8
0 -1 9 45.3 2.8
1 -1 9 2425.66 60.59
2 -1 9 762.92 18
3 -1 9 186.08 6.6
4 -1 9 321.37 8.7
5 -1 9 449.56 11.5
6 -1 9 238.38 7.8
7 -1 9 2.5 1.6
8 -1 9 2.5 2.1
9 -1 9 195.98 10.4
10 -1 9 13.4 4.2
11 -1 9 21.5 4.7
-12 0 9 4.6 6.7
-11 0 9 6 8.3
-10 0 9 3.2 5.5
-9 0 9 8.7 4.9
-8 0 9 14.3 3.9
-7 0 9 3.3 3
-6 0 9 23.8 3.2
-5 0 9 9.6 2.2
-4 0 9 6 2.1
-3 0 9 4.9 4.1
-2 0 9 7.1 3.3
-1 0 9 1.2 1.3
0 0 9 3.8 2.2
1 0 9 0.9 2.1
2 0 9 16.9 3
3 0 9 5.4 2.2
4 0 9 1.6 1.6
5 0 9 2.5 2.3
6 0 9 11.2 3.2
7 0 9 0 4.2
8 0 9 0.9 4.4
9 0 9 9.2 5.2
10 0 9 2.1 4.1
11 0 9 2.9 5.6
-13 1 9 29.1 7.5
-12 1 9 18.9 8.3
-11 1 9 40 6.3
-10 1 9 2.4 3.2
-9 1 9 211.08 8.7
-8 1 9 277.67 8.5
-7 1 9 8 2.2
-6 1 9 44.1 3.4
-5 1 9 817.02 17.8
-4 1 9 1031.7 23.1
-3 1 9 9.7 1.7
-2 1 9 165.98 5.7
-1 1 9 479.05 13.6
0 1 9 1416.46 35.7
1 1 9 1691.03 39.1
2 1 9 285.97 9.1
3 1 9 222.08 7
4 1 9 345.87 9.4
5 1 9 417.26 10.1
6 1 9 42.7 3.3
7 1 9 6.3 2.5
8 1 9 63.29 5.1
9 1 9 78.09 6.7
10 1 9 8.3 4.2
-13 2 9 9.3 9
-12 2 9 17.8 9.1
-11 2 9 6.8 5.3
-10 2 9 19.8 5.8
-9 2 9 648.44 28.9
-8 2 9 132.19 8.1
-7 2 9 74.39 6.3
-6 2 9 24.4 3.1
-5 2 9 794.32 35.8
-4 2 9 331.77 19.9
-3 2 9 53.79 6.6
-2 2 9 652.83 33
-1 2 9 327.17 18
0 2 9 27.1 4.2
1 2 9 429.66 18.2
2 2 9 252.67 13
3 2 9 16.4 3.3
4 2 9 74.19 4.8
5 2 9 82.79 7.5
6 2 9 0 3.2
7 2 9 43 13.6
8 2 9 1.6 5
9 2 9 20.8 8.7
10 2 9 15.2 66.69
-13 3 9 0.5 4.8
-12 3 9 8.3 5.1
-11 3 9 12 5.2
-10 3 9 52.59 6.5
-9 3 9 102.29 5.8
-8 3 9 331.77 12.8
-7 3 9 87.59 5.7
-6 3 9 2.7 2.1
-5 3 9 709.43 19.3
-4 3 9 259.27 9
-3 3 9 85.09 4.9
-2 3 9 1290.07 31.9
-1 3 9 161.18 5.9
0 3 9 190.58 6.8
1 3 9 150.48 5.7
2 3 9 1.4 1.5
3 3 9 161.98 6.3
4 3 9 526.15 13.9
5 3 9 114.69 6.4
6 3 9 80.89 7.4
7 3 9 19.1 6.3
8 3 9 33.4 8.9
9 3 9 0 4.2
10 3 9 3.7 4.9
-13 4 9 3.8 93.99
-12 4 9 3.1 7.5
-11 4 9 48.3 7.4
-10 4 9 814.42 45.7
-9 4 9 208.58 15
-8 4 9 35.4 7.5
-7 4 9 10.4 4.1
-6 4 9 155.68 8.4
-5 4 9 145.99 8.1
-4 4 9 13.8 3.8
-3 4 9 108.09 8.4
-2 4 9 54.49 5.7
-1 4 9 870.21 54.19
0 4 9 160.58 10.5
1 4 9 317.27 15.6
2 4 9 2.3 3
3 4 9 47.1 4.9
4 4 9 41.8 6.3
5 4 9 77.39 8.9
6 4 9 74.59 9
7 4 9 88.99 12.5
8 4 9 0 14.1
-13 5 9 20.3 5.3
-12 5 9 13.8 6.7
-11 5 9 0.2 4.8
-10 5 9 10.4 4.7
-9 5 9 94.59 7.6
-8 5 9 39.5 4.6
-7 5 9 44.9 4.5
-6 5 9 222.08 7.9
-5 5 9 86.59 5.1
-4 5 9 187.58 7.9
-3 5 9 82.49 5.4
-2 5 9 99.69 5
-1 5 9 83.79 4.7
0 5 9 384.26 13.1
1 5 9 74.79 4.8
2 5 9 31.1 4.3
3 5 9 14.4 3.2
4 5 9 31.9 4.6
5 5 9 17.8 6.7
6 5 9 1.2 7
7 5 9 45.2 13.8
8 5 9 2.3 5.5
-12 6 9 47.8 9.2
-11 6 9 5 10.1
-10 6 9 93.89 17.7
-9 6 9 199.68 13.6
-8 6 9 762.62 31.6
-7 6 9 319.07 15.2
-6 6 9 119.99 7.4
-5 6 9 143.49 8.4
-4 6 9 758.22 56.79
-3 6 9 255.07 17.4
-2 6 9 6.9 5.5
-1 6 9 68.89 6.9
0 6 9 67.49 5.9
1 6 9 75.19 9.8
2 6 9 915.11 50.69
3 6 9 910.71 43.7
4 6 9 48.4 86.89
5 6 9 10.2 230.58
6 6 9 9.6 11.2
7 6 9 18.2 224.48
-12 7 9 5.7 6.4
-11 7 9 1.5 5.6
-10 7 9 10.8 7.4
-9 7 9 313.37 15.3
-8 7 9 79.99 7.4
-7 7 9 138.69 7.9
-6 7 9 6.4 3.3
-5 7 9 19.9 4.7
-4 7 9 21.9 5.3
-3 7 9 5.6 2.5
-2 7 9 122.69 7.8
-1 7 9 8.6 2.6
0 7 9 56.09 5.3
1 7 9 309.67 11.4
2 7 9 142.59 11.3
3 7 9 9.3 7
4 7 9 27.3 8.1
5 7 9 9.9 7.9
6 7 9 19.6 11.3
7 7 9 5.3 14.3
-12 8 9 6.2 79.49
-11 8 9 28.6 7.7
-10 8 9 1.3 6.2
-9 8 9 28.3 7.1
-8 8 9 195.38 10.1
-7 8 9 88.79 7.8
-6 8 9 327.67 20.1
-5 8 9 4.1 5.4
-4 8 9 33.6 6.8
-3 8 9 9.7 5.6
-2 8 9 20 5.8
-1 8 9 58.79 7.9
0 8 9 251.07 22.1
1 8 9 48.2 21.2
2 8 9 3.4 11.9
3 8 9 83.09 15.3
4 8 9 52.59 15.7
5 8 9 22.9 13.2
-11 9 9 0 10.8
-10 9 9 5.6 6.6
-9 9 9 3.9 5.8
-8 9 9 13.3 5.4
-7 9 9 81.19 9.5
-6 9 9 65.19 9
-5 9 9 213.28 20.1
-4 9 9 272.67 17.5
-3 9 9 20.5 11.2
-2 9 9 0 9.8
-1 9 9 34 10.6
0 9 9 106.59 15.4
1 9 9 16.8 8.2
2 9 9 15.9 8.9
3 9 9 52.89 13.3
4 9 9 7.7 12.9
5 9 9 0 31.4
-10 10 9 0 9.2
-9 10 9 0 8.4
-8 10 9 183.08 15.9
-7 10 9 15.9 7.8
-6 10 9 27.7 10.1
-4 10 9 0.9 184.58
-3 10 9 205.38 17.8
-2 10 9 22.4 9.1
-1 10 9 4.7 7.4
0 10 9 275.37 24.9
1 10 9 20.4 15.2
2 10 9 25.9 15.8
4 10 9 90.69 21.7
-9 11 9 2.7 15.6
-8 11 9 0 13.5
-7 11 9 20.1 11
-6 11 9 0 289.57
-5 11 9 9.1 261.97
-2 11 9 0 11.4
-1 11 9 32.9 10.6
0 11 9 0.3 5.4
1 11 9 0 345.37
-7 12 9 24.6 16.7
-6 12 9 0 227.58
-5 12 9 0 251.87
-4 12 9 5.9 253.67
-2 12 9 59.09 12.2
-1 12 9 0 12
0 12 9 47.7 13.1
-1 -12 10 59.59 118.29
0 -12 10 10.2 87.09
1 -12 10 0.3 83.69
2 -12 10 10.5 81.29
3 -12 10 10.1 13.9
4 -12 10 41.2 15.1
5 -12 10 193.08 30.1
-4 -11 10 27.8 45.9
-3 -11 10 16.1 16.3
-2 -11 10 0 14
-1 -11 10 10.4 15.6
0 -11 10 0 14.7
1 -11 10 4.8 198.38
2 -11 10 59.09 224.68
3 -11 10 0.2 9.9
4 -11 10 29.6 9.5
5 -11 10 0 9.6
-5 -10 10 51.09 212.88
-4 -10 10 0 12
-3 -10 10 0 7.7
-2 -10 10 6.8 13.6
-1 -10 10 1.7 10.1
0 -10 10 129.79 291.27
1 -10 10 47.6 15.7
2 -10 10 0 7.3
3 -10 10 17.4 5.8
4 -10 10 27 6.3
5 -10 10 16.2 6.8
6 -10 10 0 15.8
7 -10 10 37.4 17.3
-7 -9 10 20 9.7
-6 -9 10 53.59 13.4
-5 -9 10 17.1 8.5
-4 -9 10 35.1 9.7
-3 -9 10 0 9.2
-2 -9 10 37.6 6.9
-1 -9 10 28.2 5
0 -9 10 24.5 9.1
1 -9 10 84.89 15.6
2 -9 10 5.3 8.2
3 -9 10 9.1 7.4
4 -9 10 224.38 23.8
5 -9 10 3.9 3.6
6 -9 10 29.4 4.9
7 -9 10 0 15.4
8 -9 10 5.3 5.3
-8 -8 10 0 12.6
-7 -8 10 21.5 41.3
-6 -8 10 72.09 9.5
-5 -8 10 36 7.9
-4 -8 10 0 5.8
-3 -8 10 167.18 13.9
-2 -8 10 96.59 9.7
-1 -8 10 15.3 3.8
0 -8 10 7 3.8
1 -8 10 9.1 6.2
2 -8 10 4.3 4.6
3 -8 10 19.5 4.8
4 -8 10 1.5 3.2
5 -8 10 6.1 5
6 -8 10 183.28 29.6
7 -8 10 50.09 9.7
8 -8 10 0 11.5
9 -8 10 5.2 13.3
10 -8 10 14.8 93.19
-9 -7 10 20.1 19.2
-8 -7 10 2.3 5.6
-7 -7 10 28.1 8
-6 -7 10 58.89 7.2
-5 -7 10 75.39 6.1
-4 -7 10 172.58 10
-3 -7 10 11.3 3.6
-2 -7 10 131.09 6.5
-1 -7 10 1.4 2.2
0 -7 10 24.6 3.9
1 -7 10 13.7 4
2 -7 10 4.3 2.3
3 -7 10 0.1 2
4 -7 10 70.79 4.2
5 -7 10 353.86 15
6 -7 10 25.9 10.7
7 -7 10 154.38 11.7
8 -7 10 43.2 25.2
9 -7 10 2.3 23.7
10 -7 10 0 41.3
-9 -6 10 4 11.8
-8 -6 10 56.99 10.4
-7 -6 10 192.38 24.9
-6 -6 10 0 7.6
-5 -6 10 375.86 20.1
-4 -6 10 12.4 3.7
-3 -6 10 860.41 38.6
-2 -6 10 84.79 9.3
-1 -6 10 8.9 3.1
0 -6 10 164.28 10.6
1 -6 10 41.1 5.2
2 -6 10 4.4 3
3 -6 10 2.9 3.1
4 -6 10 248.38 17.6
5 -6 10 834.72 46.6
6 -6 10 84.69 13
7 -6 10 8.3 69.39
8 -6 10 7.4 12.6
9 -6 10 43.7 14.9
10 -6 10 2.6 73.99
-10 -5 10 40.7 8.6
-9 -5 10 104.99 9.5
-8 -5 10 22.4 5
-7 -5 10 14.5 4.3
-6 -5 10 230.58 9.1
-5 -5 10 90.39 4.8
-4 -5 10 344.67 10.1
-3 -5 10 63.99 3.9
-2 -5 10 22.5 2.7
-1 -5 10 485.45 13.8
0 -5 10 110.69 5.4
1 -5 10 110.19 5.3
2 -5 10 28.1 3.2
3 -5 10 0.8 1.7
4 -5 10 3.1 1.6
5 -5 10 108.39 7.9
6 -5 10 94.69 7.5
7 -5 10 31 8.9
8 -5 10 94.49 12.2
9 -5 10 2.5 7.6
10 -5 10 14.9 9.4
11 -5 10 11.6 10.4
-11 -4 10 0 31.2
-10 -4 10 0 11.8
-9 -4 10 34.5 8.6
-8 -4 10 85.59 15
-7 -4 10 38.1 7.3
-6 -4 10 65.99 7.1
-5 -4 10 26.1 4.2
-4 -4 10 70.19 4.8
-3 -4 10 127.79 7.3
-2 -4 10 142.69 10.8
-1 -4 10 63.79 6
0 -4 10 761.62 44.3
1 -4 10 5.2 3.6
2 -4 10 8.7 4.9
3 -4 10 31.9 4.4
4 -4 10 13.9 2.2
5 -4 10 124.99 10.5
6 -4 10 82.69 7.5
7 -4 10 40.7 12.4
8 -4 10 340.27 33.7
9 -4 10 89.89 17
10 -4 10 22.5 11.7
-11 -3 10 9 5.7
-10 -3 10 20.7 5.6
-9 -3 10 429.36 14.3
-8 -3 10 283.97 10.5
-7 -3 10 445.16 12.8
-6 -3 10 92.49 5
-5 -3 10 2.3 1.8
-4 -3 10 2.5 1.6
-3 -3 10 992.7 23.9
-2 -3 10 684.23 18.4
-1 -3 10 1344.87 33.2
0 -3 10 11.7 2.2
1 -3 10 1048.2 24.6
2 -3 10 7 2.1
3 -3 10 25.3 2.7
4 -3 10 32.8 2
5 -3 10 6 3.1
6 -3 10 64.39 5.9
7 -3 10 413.86 16.3
8 -3 10 873.81 39.5
9 -3 10 62.99 11.2
10 -3 10 18.6 7.6
11 -3 10 0 7.3
-12 -2 10 0 13
-11 -2 10 59.99 11.4
-10 -2 10 0.4 4.8
-9 -2 10 58.89 7.2
-8 -2 10 382.46 18.4
-7 -2 10 88.79 6.1
-6 -2 10 30.7 5.8
-5 -2 10 174.58 8.2
-4 -2 10 103.59 6
-3 -2 10 545.85 21.8
-2 -2 10 95.79 6.8
-1 -2 10 166.28 11
0 -2 10 58.39 6.1
1 -2 10 111.19 10.3
2 -2 10 6.3 4.4
3 -2 10 105.19 8.2
4 -2 10 501.35 22.5
5 -2 10 8.6 2.7
6 -2 10 36.5 4.1
7 -2 10 55.09 7.8
8 -2 10 81.89 16.4
9 -2 10 24.5 9.8
10 -2 10 9.1 11.6
11 -2 10 0 172.78
-12 -1 10 8 5.9
-11 -1 10 7.5 4.9
-10 -1 10 21.3 4.4
-9 -1 10 62.09 5.5
-8 -1 10 9 2.7
-7 -1 10 60.19 4.5
-6 -1 10 266.07 7.5
-5 -1 10 5.6 1.6
-4 -1 10 413.86 10.2
-3 -1 10 296.87 10.5
-2 -1 10 25.3 1.9
-1 -1 10 728.43 22.6
0 -1 10 0.7 1.4
1 -1 10 2415.06 60.59
2 -1 10 515.35 14.2
3 -1 10 43.3 3.5
4 -1 10 6.9 2
5 -1 10 163.48 6.1
6 -1 10 0.6 1.9
7 -1 10 86.79 6
8 -1 10 65.69 4.5
9 -1 10 47.3 5.7
10 -1 10 7.5 6.9
11 -1 10 11.8 7.2
-12 0 10 5.4 6.6
-11 0 10 5 5.2
-10 0 10 1.8 5.4
-9 0 10 74.89 7.6
-8 0 10 1136.49 39.4
-7 0 10 792.22 31.8
-6 0 10 2328.37 76.09
-5 0 10 890.01 34.2
-4 0 10 418.36 16.9
-3 0 10 1872.31 103.09
-2 0 10 630.14 54.99
-1 0 10 3300.37 138.99
0 0 10 1850.81 95.49
1 0 10 9999 405.26
2 0 10 8.3 3.2
3 0 10 162.08 9.3
4 0 10 533.35 19
5 0 10 347.67 13.5
6 0 10 51.49 4.9
7 0 10 41.5 7.4
8 0 10 2.1 4.7
9 0 10 7.1 5.2
10 0 10 1.6 3.9
-13 1 10 1 5.4
-12 1 10 8.2 5.3
-11 1 10 14.3 5.6
-10 1 10 7.1 3.6
-9 1 10 44.4 4.6
-8 1 10 4.5 2.4
-7 1 10 179.58 6.7
-6 1 10 103.49 4.6
-5 1 10 9.6 1.8
-4 1 10 1002.5 24.6
-3 1 10 3.5 1.9
-2 1 10 728.03 19.2
-1 1 10 52.49 3.1
0 1 10 761.32 20.4
1 1 10 2035.3 46.7
2 1 10 138.69 5.3
3 1 10 19 2.6
4 1 10 27.9 2.8
5 1 10 156.88 6
6 1 10 45.4 3.8
7 1 10 87.59 5.5
8 1 10 57.49 5
9 1 10 20.6 5.7
10 1 10 1.3 4.2
-13 2 10 7.4 8.7
-12 2 10 62.39 10.7
-11 2 10 3.3 4.6
-10 2 10 33.5 6
-9 2 10 440.86 19
-8 2 10 95.09 6.2
-7 2 10 77.39 6.3
-6 2 10 170.98 10
-5 2 10 83.99 6.4
-4 2 10 473.65 27.1
-3 2 10 119.09 9.3
-2 2 10 428.66 15.8
-1 2 10 90.79 5.8
0 2 10 232.38 10.5
1 2 10 0.5 3.1
2 2 10 130.19 7.8
3 2 10 666.23 27.5
4 2 10 42.8 3.7
5 2 10 54.49 4.9
6 2 10 11.6 5.3
7 2 10 131.29 12.7
8 2 10 0.5 5.5
9 2 10 7.9 12.4
10 2 10 0 62.09
-13 3 10 29 7
-12 3 10 9.9 7.5
-11 3 10 1.4 4.6
-10 3 10 466.15 16
-9 3 10 261.97 10.4
-8 3 10 103.49 6.4
-7 3 10 118.79 6.3
-6 3 10 3.6 2
-5 3 10 176.28 7.1
-4 3 10 969.9 24
-3 3 10 816.32 22.3
-2 3 10 515.05 14.7
-1 3 10 823.12 21.5
0 3 10 365.36 10.8
1 3 10 3.4 1.8
2 3 10 4.9 1.7
3 3 10 6.8 2.5
4 3 10 20 3.3
5 3 10 34.4 4.1
6 3 10 751.52 28.9
7 3 10 455.05 22.2
8 3 10 6.1 4.8
9 3 10 13.6 6.3
-13 4 10 0 11.1
-12 4 10 45.9 8.9
-11 4 10 6.2 6.3
-10 4 10 56.59 9.7
-9 4 10 10.8 7.3
-8 4 10 56.79 8.4
-7 4 10 24.4 6
-6 4 10 64.39 5.4
-5 4 10 60.79 5.9
-4 4 10 141.59 9.6
-3 4 10 20.4 6.9
-2 4 10 773.32 57.99
-1 4 10 11.9 5.6
0 4 10 61.79 6
1 4 10 48 4.9
2 4 10 0.6 2.9
3 4 10 213.58 10.4
4 4 10 51.69 6.1
5 4 10 58.89 9.6
6 4 10 411.86 23
7 4 10 106.39 13.4
8 4 10 6.5 8.7
-13 5 10 16.9 6.4
-12 5 10 95.69 15.2
-11 5 10 19.2 6.5
-10 5 10 38.1 6.3
-9 5 10 61.69 5.8
-8 5 10 71.29 6.1
-7 5 10 439.96 12.7
-6 5 10 106.59 5.9
-5 5 10 7.2 2.5
-4 5 10 2.2 2.1
-3 5 10 673.83 18.8
-2 5 10 3.6 2
-1 5 10 146.59 7
0 5 10 1.3 2.2
1 5 10 13.7 2.7
2 5 10 0.8 2.6
3 5 10 395.16 13.8
4 5 10 7.1 3.2
5 5 10 26.3 7.9
6 5 10 33.5 11.4
7 5 10 29.6 10.3
8 5 10 5 6
-12 6 10 2.1 8.2
-11 6 10 5 12
-10 6 10 162.58 23.6
-9 6 10 85.99 8.6
-8 6 10 304.67 22.6
-7 6 10 0 4.2
-6 6 10 1274.97 44.4
-5 6 10 259.37 12.4
-4 6 10 6.4 4.2
-3 6 10 222.58 14.5
-2 6 10 38.9 6.5
-1 6 10 2.9 4.7
0 6 10 6.3 5
1 6 10 322.57 20.7
2 6 10 794.92 38.7
3 6 10 189.08 19.9
4 6 10 0 197.68
5 6 10 21.6 11.3
6 6 10 26.9 13.8
7 6 10 2.4 210.98
8 6 10 11.2 9.8
-12 7 10 0 18.7
-11 7 10 5.7 6
-10 7 10 16.7 8
-9 7 10 17.8 5.5
-8 7 10 178.58 9.9
-7 7 10 56.29 8.1
-6 7 10 273.67 10.4
-5 7 10 74.29 6.8
-4 7 10 7.6 4.2
-3 7 10 112.19 7
-2 7 10 11.7 3.9
-1 7 10 47.4 5.4
0 7 10 20.4 4.5
1 7 10 493.55 15.9
2 7 10 105.59 14.3
3 7 10 38.9 7.9
4 7 10 48.6 8.7
5 7 10 0 6.8
6 7 10 0 9.6
7 7 10 13.5 11.1
-12 8 10 24.4 10.6
-11 8 10 27.6 14.6
-10 8 10 13.2 8.8
-9 8 10 28.3 7.2
-8 8 10 17.8 5.3
-7 8 10 354.56 17.3
-6 8 10 91.59 10.6
-5 8 10 36.6 6.3
-4 8 10 5.9 5.5
-3 8 10 64.49 7.7
-2 8 10 2.7 5.6
-1 8 10 26.8 6.1
0 8 10 4.7 9.1
1 8 10 72.19 11
2 8 10 333.17 33.4
3 8 10 53.29 14.6
4 8 10 10.5 11.5
5 8 10 0 13.3
6 8 10 10.5 265.47
-11 9 10 77.59 18
-10 9 10 17.7 18.2
-9 9 10 9 7.7
-8 9 10 5.1 10.5
-7 9 10 60.29 13.4
-6 9 10 73.49 10.6
-5 9 10 17.3 12.2
-4 9 10 60.69 8.8
-3 9 10 69.69 15
-2 9 10 13.3 9.5
-1 9 10 42.5 10.1
0 9 10 227.88 30.3
1 9 10 59.09 9.9
2 9 10 17.7 16.6
3 9 10 0 10.7
4 9 10 16.8 13.3
-10 10 10 7.1 76.49
-9 10 10 9.7 8.5
-8 10 10 7.7 8.2
-7 10 10 99.09 11.3
-6 10 10 4.6 9.1
-5 10 10 106.39 104.69
-4 10 10 127.89 15.8
-3 10 10 25 9.5
-2 10 10 4.6 9
-1 10 10 60.79 9.5
0 10 10 14.1 12.3
1 10 10 180.08 15.4
2 10 10 21.9 15.9
-9 11 10 9.4 16.3
-8 11 10 1.5 11.3
-7 11 10 0 10.8
-6 11 10 0 13.1
-5 11 10 0 11.9
-4 11 10 19.5 71.29
-3 11 10 37.2 80.79
-2 11 10 0 11.9
-1 11 10 27.4 11.5
0 11 10 123.29 18.4
-7 12 10 69.39 337.17
-6 12 10 5.3 248.18
-5 12 10 0.3 238.48
-4 12 10 0 231.58
-3 12 10 14.8 11.7
-2 12 10 129.99 17.2
-1 12 10 473.75 39
-1 -12 11 0 15
0 -12 11 0 14.8
1 -12 11 0 11.8
2 -12 11 0 13
3 -12 11 0 16.4
4 -12 11 4.1 10.8
5 -12 11 0 10.2
-3 -11 11 7.1 16.8
-2 -11 11 0 15.7
-1 -11 11 18.9 14.9
0 -11 11 9.7 16.1
1 -11 11 8.4 214.88
2 -11 11 20.4 271.37
3 -11 11 45 12.5
4 -11 11 8.1 9.8
5 -11 11 87.89 11.1
6 -11 11 3.2 8.6
7 -11 11 2.7 10.9
-5 -10 11 125.09 413.06
-4 -10 11 20.8 11.6
-3 -10 11 136.29 12.4
-2 -10 11 46.5 16.7
-1 -10 11 12.5 11.2
0 -10 11 18 196.38
1 -10 11 108.99 18.7
2 -10 11 48.2 9
3 -10 11 4.9 5.4
4 -10 11 42.1 6.3
5 -10 11 0 11.2
6 -10 11 0 12.1
7 -10 11 0 12.9
-6 -9 11 0 9
-5 -9 11 22 7
-4 -9 11 8.7 5.8
-3 -9 11 35.7 8.4
-2 -9 11 22.1 5.7
-1 -9 11 6 3.4
0 -9 11 61.39 9.5
1 -9 11 103.59 19.7
2 -9 11 54.29 11.8
3 -9 11 326.17 21.4
4 -9 11 20.6 319.57
5 -9 11 102.69 8.8
6 -9 11 0 303.77
7 -9 11 6.3 16.4
9 -9 11 1.7 6.1
-8 -8 11 51.49 8.7
-7 -8 11 0 11.5
-6 -8 11 3.1 83.59
-5 -8 11 136.89 18.1
-4 -8 11 0.8 5.8
-3 -8 11 79.99 7.7
-2 -8 11 0.4 6.6
-1 -8 11 43.5 5.5
0 -8 11 10.5 5.1
1 -8 11 14.3 6.8
2 -8 11 0 4.3
3 -8 11 13.3 3.8
4 -8 11 0 3.5
5 -8 11 58.59 5.7
6 -8 11 25 10.3
7 -8 11 0 8
8 -8 11 35.7 13.5
9 -8 11 42 334.77
-9 -7 11 0 19.1
-8 -7 11 13.3 12.6
-7 -7 11 25.6 6.6
-6 -7 11 3.6 3
-5 -7 11 8 4.4
-4 -7 11 150.98 9.4
-3 -7 11 62.49 4.9
-2 -7 11 29.7 3.9
-1 -7 11 17.3 3.3
0 -7 11 26.3 4.1
1 -7 11 6.4 4.2
2 -7 11 4.8 4.1
3 -7 11 45 3.9
4 -7 11 40.4 4.5
5 -7 11 339.87 19.1
6 -7 11 18.7 6.1
7 -7 11 14.2 5.6
8 -7 11 17.2 19.5
9 -7 11 234.28 56.19
10 -7 11 104.09 44.9
-9 -6 11 12.4 13.1
-8 -6 11 33.6 9.3
-7 -6 11 2.8 7.3
-6 -6 11 100.49 10.8
-5 -6 11 39.6 6.7
-4 -6 11 0 4.4
-3 -6 11 338.17 16.3
-2 -6 11 171.18 11.6
-1 -6 11 53.79 5.2
0 -6 11 52.49 5.2
1 -6 11 42.2 4.6
2 -6 11 4.5 3.1
3 -6 11 25.7 4
4 -6 11 93.19 10
5 -6 11 78.99 9.1
6 -6 11 842.82 69.29
7 -6 11 126.99 141.49
8 -6 11 8.4 10.4
9 -6 11 3.1 76.79
-10 -5 11 46.3 9.1
-9 -5 11 61.69 12
-8 -5 11 2.8 5
-7 -5 11 2.1 3.7
-6 -5 11 59.29 5.2
-5 -5 11 16.5 3.1
-4 -5 11 179.08 6.7
-3 -5 11 42.6 3.5
-2 -5 11 3.6 1.6
-1 -5 11 48.1 4.1
0 -5 11 173.68 8.2
1 -5 11 33.7 3.5
2 -5 11 17.5 2.9
3 -5 11 77.19 5.3
4 -5 11 33.4 3.2
5 -5 11 2.5 3.6
6 -5 11 56.29 5.9
7 -5 11 31.5 7.2
8 -5 11 35.3 9.4
9 -5 11 2 7.3
10 -5 11 49.2 13.7
-11 -4 11 2.9 35.3
-10 -4 11 41.2 17
-9 -4 11 165.58 13.5
-8 -4 11 145.69 19.7
-7 -4 11 218.38 15.6
-6 -4 11 27.4 5.5
-5 -4 11 24 3.9
-4 -4 11 36.8 4.3
-3 -4 11 17.5 4.2
-2 -4 11 9 3.9
-1 -4 11 10.3 3.8
0 -4 11 933.71 51.19
1 -4 11 328.27 19.5
2 -4 11 0.5 2.9
3 -4 11 10.3 4.2
4 -4 11 0 2.1
5 -4 11 480.75 31.2
6 -4 11 12.4 4.9
7 -4 11 14.8 25.5
8 -4 11 33.8 12.9
9 -4 11 32.2 12.6
10 -4 11 10 12.2
11 -4 11 0 13
-11 -3 11 12.4 6.5
-10 -3 11 2.5 3.6
-9 -3 11 134.59 8.5
-8 -3 11 44.3 6.1
-7 -3 11 21.6 3.3
-6 -3 11 150.08 6.8
-5 -3 11 21.7 3.1
-4 -3 11 98.39 4.8
-3 -3 11 7.5 2.3
-2 -3 11 2.5 1.7
-1 -3 11 140.59 6.3
0 -3 11 258.57 8.8
1 -3 11 47.5 3.6
2 -3 11 1092.79 25.7
3 -3 11 71.79 4.4
4 -3 11 47.2 2.7
5 -3 11 461.85 14
6 -3 11 31 4.5
7 -3 11 120.09 9.6
8 -3 11 23.7 8.8
9 -3 11 7.9 7.7
10 -3 11 7.2 8.2
11 -3 11 5.2 8.2
-12 -2 11 11.1 9.3
-11 -2 11 17.7 8.7
-10 -2 11 8.5 5.1
-9 -2 11 3.9 4.9
-8 -2 11 325.67 15.3
-7 -2 11 450.15 23.1
-6 -2 11 36 4.1
-5 -2 11 171.38 8.7
-4 -2 11 480.05 19.9
-3 -2 11 1254.67 54.19
-2 -2 11 90.39 8.8
-1 -2 11 874.41 51.89
0 -2 11 1565.04 96.89
1 -2 11 1149.89 61.79
2 -2 11 334.87 36.5
3 -2 11 2.6 2.1
4 -2 11 0 1.9
5 -2 11 124.69 7.3
6 -2 11 107.09 7.5
7 -2 11 14.2 8.7
8 -2 11 0 8.1
9 -2 11 15.5 10.3
10 -2 11 2.6 10.8
-12 -1 11 1.2 5
-11 -1 11 36.7 6.6
-10 -1 11 14.8 5.8
-9 -1 11 124.39 7.2
-8 -1 11 7.7 2.6
-7 -1 11 17.8 2.8
-6 -1 11 75.09 3.9
-5 -1 11 30.1 2.7
-4 -1 11 175.98 6
-3 -1 11 8.2 3.2
-2 -1 11 1567.84 50.19
-1 -1 11 26.2 2.7
0 -1 11 13 2.1
1 -1 11 558.94 18.4
2 -1 11 21.6 3
3 -1 11 419.66 11.8
4 -1 11 39.5 3.5
5 -1 11 3.5 1.9
6 -1 11 62.99 4.2
7 -1 11 109.69 6.8
8 -1 11 10.9 3.1
9 -1 11 16.7 3.5
10 -1 11 7.5 7
-12 0 11 11.1 11.5
-11 0 11 0 6.3
-10 0 11 2.7 5.4
-9 0 11 4.1 4
-8 0 11 4.1 3.9
-7 0 11 0 3.6
-6 0 11 6.1 2.5
-5 0 11 1.1 1.9
-4 0 11 2.3 3.5
-3 0 11 3.7 5.4
-2 0 11 4.2 3.7
-1 0 11 2.7 1.8
0 0 11 52.89 4.9
1 0 11 25.8 3.3
2 0 11 20.8 5.8
3 0 11 3.9 2.5
4 0 11 1.8 2.3
5 0 11 11.9 3.4
6 0 11 3.8 3.2
7 0 11 2.8 3.4
8 0 11 3.9 4.5
9 0 11 1.7 4.7
10 0 11 0 4.4
-12 1 11 14.3 7
-11 1 11 26.3 5.2
-10 1 11 5.3 3.8
-9 1 11 37.9 4.8
-8 1 11 17.9 3.2
-7 1 11 27.6 3.3
-6 1 11 182.68 6.2
-5 1 11 238.98 7.5
-4 1 11 39.5 3.8
-3 1 11 881.01 30.7
-2 1 11 365.26 10.9
-1 1 11 4.7 1.5
0 1 11 9.2 2.1
1 1 11 555.84 16.6
2 1 11 194.98 7.4
3 1 11 230.38 7.6
4 1 11 26.2 2.9
5 1 11 117.39 5.8
6 1 11 22.4 3.2
7 1 11 18.5 3.5
8 1 11 44.5 4.8
9 1 11 2.2 3.4
10 1 11 8.9 5.6
-13 2 11 0 8.4
-12 2 11 13.6 7.8
-11 2 11 3.9 4.6
-10 2 11 2 4.1
-9 2 11 288.37 14.6
-8 2 11 494.05 21.6
-7 2 11 6.5 4.1
-6 2 11 135.09 9.2
-5 2 11 462.25 22.3
-4 2 11 1252.87 55.49
-3 2 11 100.69 7.9
-2 2 11 1103.09 54.29
-1 2 11 2357.26 108.09
0 2 11 1319.17 54.99
1 2 11 698.23 34.7
2 2 11 0 2.5
3 2 11 6.6 2.6
4 2 11 143.89 7.8
5 2 11 138.19 7.3
6 2 11 16.6 5.1
7 2 11 3.6 5.3
8 2 11 0.4 6.4
9 2 11 5.8 7.7
10 2 11 11.4 6.4
-13 3 11 4.3 5.6
-12 3 11 8.2 6.1
-11 3 11 10.2 4.2
-10 3 11 207.08 11.2
-9 3 11 28 5.6
-8 3 11 19.6 3.7
-7 3 11 250.37 9.6
-6 3 11 15.9 2.8
-5 3 11 14.6 2.7
-4 3 11 4.2 2.6
-3 3 11 56.69 3.8
-2 3 11 5 2
-1 3 11 246.58 8.8
0 3 11 459.05 13.4
1 3 11 543.85 14.2
2 3 11 3.5 1.6
3 3 11 417.76 10.3
4 3 11 71.89 5.3
5 3 11 140.69 6.9
6 3 11 14.8 4.3
7 3 11 8.8 5.1
8 3 11 11.6 5.5
9 3 11 2.7 6.8
-13 4 11 18.7 12.5
-12 4 11 71.99 17.5
-11 4 11 225.18 14.1
-10 4 11 133.39 13.4
-9 4 11 298.97 19.5
-8 4 11 30 6.8
-7 4 11 0 5.1
-6 4 11 32.3 5
-5 4 11 52.09 5.1
-4 4 11 54.49 4.8
-3 4 11 22.3 4.6
-2 4 11 1714.73 62.89
-1 4 11 533.95 27.1
0 4 11 4.4 3.8
1 4 11 70.89 6.3
2 4 11 11.7 3.1
3 4 11 641.04 25.6
4 4 11 1 4.6
5 4 11 4.4 9.1
6 4 11 121.89 10.1
7 4 11 0 12.4
8 4 11 0 13.8
9 4 11 0 15.5
-13 5 11 0 78.19
-12 5 11 50.39 14.1
-11 5 11 58.09 8.2
-10 5 11 5.1 5.8
-9 5 11 15.3 4.1
-8 5 11 75.89 6.2
-7 5 11 127.09 6.9
-6 5 11 208.28 8.1
-5 5 11 0.7 2
-4 5 11 1.4 2.3
-3 5 11 27.7 3.8
-2 5 11 461.35 13.6
-1 5 11 34.4 3.6
0 5 11 9.2 2.9
1 5 11 282.77 9.9
2 5 11 51.99 5.2
3 5 11 84.99 6.1
4 5 11 6.6 3.3
5 5 11 18.3 6.9
6 5 11 35.8 12.8
7 5 11 3.6 7.6
8 5 11 3.7 13.3
-12 6 11 0 8.8
-11 6 11 0 11.3
-10 6 11 0 10
-9 6 11 41.6 8.6
-8 6 11 49.9 8.4
-7 6 11 84.79 7.2
-6 6 11 395.56 17.5
-5 6 11 208.38 14.7
-4 6 11 74.79 7.6
-3 6 11 45.5 6.8
-2 6 11 34 5.3
-1 6 11 1.1 5.9
0 6 11 2.9 7.4
1 6 11 183.78 13.5
2 6 11 47.6 7.9
3 6 11 671.13 64.39
4 6 11 251.97 403.16
5 6 11 0 10.5
6 6 11 2.8 218.88
-12 7 11 34.1 19.3
-11 7 11 49.2 17.4
-10 7 11 17.7 7.9
-9 7 11 5.9 5
-8 7 11 37.7 6.9
-7 7 11 8.3 4.9
-6 7 11 46.6 5.8
-5 7 11 45 7.3
-4 7 11 2.5 3.2
-3 7 11 13.5 4
-2 7 11 4.9 3.4
-1 7 11 73.69 6.6
0 7 11 1.2 3.5
1 7 11 28.3 5.6
2 7 11 536.95 50.49
3 7 11 6.5 6.1
4 7 11 14.8 6.3
5 7 11 25.3 9
6 7 11 254.67 31
-11 8 11 46.7 14
-10 8 11 32.9 238.28
-9 8 11 133.99 12.7
-8 8 11 8 7.6
-7 8 11 59.99 8.1
-6 8 11 35.7 7.6
-5 8 11 36.6 7.4
-4 8 11 64.69 7.6
-3 8 11 57.49 10.3
-2 8 11 15.9 6.3
-1 8 11 0 6
0 8 11 23.2 7.9
1 8 11 96.59 12.5
2 8 11 185.88 19
3 8 11 59.99 13.7
4 8 11 0 12.7
5 8 11 83.49 120.29
-11 9 11 4.2 4.9
-10 9 11 0.5 13.7
-9 9 11 58.79 10.8
-8 9 11 6.9 9.6
-7 9 11 97.19 13.9
-6 9 11 86.29 11.6
-5 9 11 3.5 6.6
-4 9 11 1.4 5.8
-3 9 11 178.08 21.4
-2 9 11 183.88 18.6
-1 9 11 261.97 29.9
0 9 11 11.6 114.89
1 9 11 80.59 10.9
2 9 11 17.1 109.19
3 9 11 0 16.1
-10 10 11 99.09 148.49
-9 10 11 0 8.7
-8 10 11 59.19 11.8
-7 10 11 140.29 14.2
-6 10 11 0 9.7
-5 10 11 22.1 70.59
-4 10 11 137.09 18.7
-3 10 11 51.69 11.8
-2 10 11 0 8.6
-1 10 11 6.2 10.6
0 10 11 0 12.7
1 10 11 34.4 15.4
2 10 11 2.3 13
-9 11 11 19.5 6.3
-8 11 11 0 11.6
-7 11 11 10.8 14.3
-6 11 11 9.6 13.9
-5 11 11 18.3 13.6
-4 11 11 15 77.19
-3 11 11 83.49 97.59
-2 11 11 69.59 15.6
-1 11 11 9.6 15.1
0 11 11 0 16.4
-7 12 11 37.9 13
-6 12 11 34 12.4
-5 12 11 11.7 10.8
-4 12 11 44.3 12.7
-3 12 11 18.7 13
-2 12 11 19.3 13.2
-1 12 11 14.1 14.1
0 -12 12 0 14.8
1 -12 12 3.9 12
2 -12 12 0 12.9
3 -12 12 0 225.98
4 -12 12 19 264.97
-3 -11 12 0 273.17
-2 -11 12 5.5 17.2
-1 -11 12 0 15.6
0 -11 12 0 15.4
1 -11 12 0 15.3
2 -11 12 10.8 16.7
3 -11 12 5.5 10.3
4 -11 12 29.3 9.8
5 -11 12 10.7 7.2
6 -11 12 1.5 4.5
-5 -10 12 36.5 318.97
-4 -10 12 1.3 13.5
-3 -10 12 53.09 9.8
-2 -10 12 0 11.5
-1 -10 12 0 11.6
0 -10 12 194.68 370.96
1 -10 12 7.7 11.4
2 -10 12 22.4 7.2
3 -10 12 32.7 7.2
4 -10 12 94.09 12.6
5 -10 12 9.5 71.19
6 -10 12 7.3 13.6
7 -10 12 3.5 47.9
-6 -9 12 0 378.16
-5 -9 12 0 15.9
-4 -9 12 0.1 5.5
-3 -9 12 32.5 6.8
-2 -9 12 6.5 5.7
-1 -9 12 0 2.9
0 -9 12 59.99 10.8
1 -9 12 139.79 23.5
2 -9 12 62.89 13.9
3 -9 12 10.3 9.5
4 -9 12 24.2 17.7
5 -9 12 30.5 4.9
6 -9 12 31 16.6
7 -9 12 0 16.8
-7 -8 12 27.5 12.5
-6 -8 12 0 67.29
-5 -8 12 0 7.8
-4 -8 12 58.19 8.1
-3 -8 12 139.49 9.3
-2 -8 12 27 11.2
-1 -8 12 34.3 5.9
0 -8 12 0 5.2
1 -8 12 48.2 7.1
2 -8 12 25.5 4.7
3 -8 12 9.2 5.1
4 -8 12 5.7 4.3
5 -8 12 2.7 3.8
6 -8 12 0 7.1
7 -8 12 0 11.2
8 -8 12 12.9 14.7
9 -8 12 0 86.19
-8 -7 12 12.3 8.6
-7 -7 12 0.3 4.6
-6 -7 12 29.5 5.6
-5 -7 12 183.68 12.9
-4 -7 12 30.1 4.7
-3 -7 12 244.78 8.8
-2 -7 12 2.4 2.7
-1 -7 12 14 5.1
0 -7 12 6 2.5
1 -7 12 460.25 16.6
2 -7 12 11.9 4.8
3 -7 12 45.9 5.3
4 -7 12 470.85 21.4
5 -7 12 2.1 2.1
6 -7 12 10.4 5.3
7 -7 12 18.2 6.2
8 -7 12 35.6 8.6
9 -7 12 94.99 40.9
10 -7 12 12.2 15.8
-9 -6 12 0 9.7
-8 -6 12 0 10.3
-7 -6 12 5.1 7.4
-6 -6 12 231.68 21.8
-5 -6 12 23 7.2
-4 -6 12 856.51 35.6
-3 -6 12 61.49 5.1
-2 -6 12 30.5 6.9
-1 -6 12 0.6 4.9
0 -6 12 7.4 4.8
1 -6 12 116.39 8.2
2 -6 12 2.5 3.2
3 -6 12 8.7 3.8
4 -6 12 24.4 9.7
5 -6 12 143.59 23.1
7 -6 12 48 16.3
8 -6 12 21 12.1
9 -6 12 0 77.29
-10 -5 12 2.5 5.6
-9 -5 12 14.9 6.3
-8 -5 12 3.5 4.7
-7 -5 12 3.7 3.9
-6 -5 12 46.8 5.4
-5 -5 12 67.09 5.5
-4 -5 12 152.18 6.8
-3 -5 12 48.8 4.1
-2 -5 12 49.7 4.5
-1 -5 12 6.3 2.5
0 -5 12 870.51 23.8
1 -5 12 227.98 8.8
2 -5 12 483.85 14.7
3 -5 12 415.46 14.1
4 -5 12 331.87 11.5
5 -5 12 573.34 22.7
6 -5 12 14.4 5.8
7 -5 12 289.87 17.5
8 -5 12 142.89 16.3
9 -5 12 6.5 9
10 -5 12 27.2 15.7
-11 -4 12 50.19 22.5
-10 -4 12 117.69 19.7
-9 -4 12 43.6 7.6
-8 -4 12 70.19 9
-7 -4 12 0 8.3
-6 -4 12 14.2 4.9
-5 -4 12 64.69 6.3
-4 -4 12 36.8 6.3
-3 -4 12 246.98 11.9
-2 -4 12 10.4 5.6
-1 -4 12 101.09 10.8
0 -4 12 101.59 10.9
1 -4 12 28.9 4.7
2 -4 12 28.3 5
3 -4 12 0 2.7
4 -4 12 153.28 12.4
5 -4 12 128.69 12.8
6 -4 12 24 5.7
7 -4 12 274.17 28.7
8 -4 12 0.2 9.7
9 -4 12 0 10.5
-11 -3 12 15.9 6
-10 -3 12 4 3.6
-9 -3 12 8.1 3.8
-8 -3 12 120.09 7.5
-7 -3 12 158.58 6.8
-6 -3 12 42.2 4.4
-5 -3 12 242.78 8.5
-4 -3 12 661.23 17.2
-3 -3 12 6.6 1.9
-2 -3 12 270.27 9.6
-1 -3 12 1088.09 28
0 -3 12 1981.6 47.6
1 -3 12 273.17 9.2
2 -3 12 310.07 10.3
3 -3 12 132.79 5.1
4 -3 12 2 1.4
5 -3 12 16.9 3.8
6 -3 12 89.89 7.5
7 -3 12 247.68 14.1
8 -3 12 10.6 7.3
9 -3 12 91.39 13.6
10 -3 12 2.4 7.2
-12 -2 12 16.5 7.3
-11 -2 12 5.5 6.5
-10 -2 12 12.4 5.2
-9 -2 12 93.39 8.6
-8 -2 12 9.6 5.4
-7 -2 12 18 4.6
-6 -2 12 23.1 3.3
-5 -2 12 27 3.5
-4 -2 12 108.09 5.9
-3 -2 12 1145.39 41.3
-2 -2 12 442.66 26.8
-1 -2 12 264.57 18.7
0 -2 12 2.1 3
1 -2 12 0 2.7
2 -2 12 41.5 6.1
3 -2 12 503.95 22.2
4 -2 12 74.29 6.5
5 -2 12 11.9 2.9
6 -2 12 14 3
7 -2 12 60.69 166.68
8 -2 12 21.4 11.8
9 -2 12 0 9.2
10 -2 12 11.9 18.8
-12 -1 12 5.9 5
-11 -1 12 2.9 3.9
-10 -1 12 37.7 6.4
-9 -1 12 171.38 8.3
-8 -1 12 16.1 3.3
-7 -1 12 277.07 8.5
-6 -1 12 49.8 3.6
-5 -1 12 8.4 2
-4 -1 12 109.79 5
-3 -1 12 182.28 9.9
-2 -1 12 64.69 6.9
-1 -1 12 560.44 16.4
0 -1 12 247.08 7.8
1 -1 12 4.4 2.2
2 -1 12 697.23 18.5
3 -1 12 3.3 2.1
4 -1 12 74.49 4.8
5 -1 12 157.28 6.4
6 -1 12 137.59 6.6
7 -1 12 10.2 3
8 -1 12 31.4 4.4
9 -1 12 4.5 2.9
10 -1 12 0.7 6.8
-12 0 12 3 10.6
-11 0 12 1.5 5.3
-10 0 12 248.48 15.9
-9 0 12 2.1 3.8
-8 0 12 499.65 25.3
-7 0 12 17.2 3.4
-6 0 12 491.55 20.7
-5 0 12 646.74 27.7
-4 0 12 12.5 4.4
-3 0 12 796.22 47
-2 0 12 24 7.4
-1 0 12 2045.2 105.39
0 0 12 107.79 7.8
1 0 12 380.06 22.2
2 0 12 39.9 4.1
3 0 12 36 4.2
4 0 12 12.9 4.4
5 0 12 194.38 23.4
6 0 12 403.06 20.6
7 0 12 15.5 4.9
8 0 12 74.39 8.5
9 0 12 21.6 5.8
10 0 12 206.68 20.3
-12 1 12 40.7 8.1
-11 1 12 3.4 3.8
-10 1 12 243.58 11.5
-9 1 12 22.4 4.2
-8 1 12 65.59 4.5
-7 1 12 218.78 7.4
-6 1 12 10.4 2.4
-5 1 12 68.09 3.7
-4 1 12 13.7 3.5
-3 1 12 1.8 2.6
-2 1 12 45.3 3.3
-1 1 12 990.4 24.5
0 1 12 10.3 2.1
1 1 12 333.27 10.2
2 1 12 126.99 6.1
3 1 12 8.1 2.3
4 1 12 246.08 8.2
5 1 12 2.7 2
6 1 12 46.6 4.9
7 1 12 4.1 2.8
8 1 12 40.7 5.2
9 1 12 4.2 3.4
10 1 12 12.6 5.7
-13 2 12 0 12
-12 2 12 3.7 5.5
-11 2 12 4.3 5
-10 2 12 163.58 9.3
-9 2 12 51.79 5.8
-8 2 12 0 5.8
-7 2 12 8.3 4.4
-6 2 12 16.8 3.7
-5 2 12 61.19 5.8
-4 2 12 898.41 43.2
-3 2 12 913.81 34.4
-2 2 12 421.26 18.4
-1 2 12 16.3 3
0 2 12 8.7 2.5
1 2 12 83.59 5.8
2 2 12 456.95 19.5
3 2 12 138.89 7.1
4 2 12 20.9 3.5
5 2 12 22.1 3.9
6 2 12 37.3 59.89
7 2 12 110.69 8.4
8 2 12 27.7 6.8
9 2 12 6.7 6.7
-13 3 12 2.8 5.5
-12 3 12 14.2 5.6
-11 3 12 18.1 6.5
-10 3 12 23.2 5.3
-9 3 12 146.29 10.6
-8 3 12 77.49 6.7
-7 3 12 225.68 9.2
-6 3 12 389.66 12.4
-5 3 12 607.54 16.7
-4 3 12 167.38 7.1
-3 3 12 417.56 13.1
-2 3 12 1944.31 46.9
-1 3 12 463.45 14
0 3 12 1045.9 28.4
1 3 12 27.8 3.2
2 3 12 139.79 5.4
3 3 12 65.39 3.9
4 3 12 3.4 2.4
5 3 12 415.76 14.9
6 3 12 3.4 4.6
7 3 12 49.7 7
8 3 12 34.5 7.3
9 3 12 0 6.5
-13 4 12 0 15.9
-12 4 12 82.59 13.5
-11 4 12 22.7 8.6
-10 4 12 88.89 10.9
-9 4 12 3.4 6.4
-8 4 12 25.9 5.5
-7 4 12 103.79 7.9
-6 4 12 104.49 7.4
-5 4 12 238.28 13.7
-4 4 12 80.49 7.8
-3 4 12 208.68 13.4
-2 4 12 229.18 11.6
-1 4 12 42.1 4.9
0 4 12 60.19 6.4
1 4 12 8.6 4
2 4 12 381.96 16.6
3 4 12 170.38 11.6
4 4 12 17.6 5.4
5 4 12 259.07 20.3
6 4 12 44.4 8.7
7 4 12 22.3 12.7
-12 5 12 2.6 12.5
-11 5 12 20.4 6.4
-10 5 12 11.2 6.1
-9 5 12 6.4 4.1
-8 5 12 99.09 7.6
-7 5 12 61.49 6.1
-6 5 12 63.69 6.1
-5 5 12 35.7 4.6
-4 5 12 191.58 10
-3 5 12 364.86 13.3
-2 5 12 635.84 18.6
-1 5 12 362.86 12.3
0 5 12 636.34 18.5
1 5 12 312.67 10.7
2 5 12 348.37 11.9
3 5 12 267.07 10.4
4 5 12 12.6 4.6
5 5 12 325.67 19.2
6 5 12 23.5 7
7 5 12 5.1 7.8
8 5 12 59.49 13.3
-12 6 12 9.9 6.8
-11 6 12 0.2 8
-10 6 12 3.7 9.1
-9 6 12 390.66 24.6
-8 6 12 47.4 7.2
-7 6 12 904.81 41.5
-6 6 12 30.2 6.4
-5 6 12 27.2 9.3
-4 6 12 13.9 7.1
-3 6 12 21 7.4
-2 6 12 109.39 10.5
-1 6 12 3.6 4.8
0 6 12 10.5 5.6
1 6 12 312.37 16.2
2 6 12 284.37 19.8
4 6 12 131.59 18.5
5 6 12 39.8 12.7
6 6 12 0 220.28
-12 7 12 7.4 5.7
-11 7 12 10.2 13.1
-10 7 12 66.59 11.9
-9 7 12 45.7 8.6
-8 7 12 296.87 13.4
-7 7 12 307.97 13.2
-6 7 12 54.29 7
-5 7 12 22.1 5.7
-4 7 12 10.5 4.6
-3 7 12 186.18 9.8
-2 7 12 399.26 15.5
-1 7 12 33.9 5.3
0 7 12 9.7 6.1
1 7 12 262.67 16.3
2 7 12 52.49 20.3
3 7 12 48.5 8.9
4 7 12 0.8 6.6
5 7 12 75.09 12.3
6 7 12 18.6 14
-11 8 12 39.9 11
-10 8 12 8.2 191.88
-9 8 12 49.3 9.2
-8 8 12 108.59 10
-7 8 12 110.79 12.6
-6 8 12 74.29 13.4
-5 8 12 42.1 9.8
-4 8 12 21.7 8.8
-3 8 12 167.58 14.2
-2 8 12 32 7.2
-1 8 12 0 6.4
0 8 12 10.5 12
1 8 12 0 8.2
2 8 12 29 11.8
3 8 12 21.6 13.5
4 8 12 35.8 14.1
5 8 12 0 245.78
-11 9 12 10.8 6.2
-10 9 12 58.29 135.99
-9 9 12 27.2 16.4
-8 9 12 28.9 12
-7 9 12 15.3 10.5
-6 9 12 10.5 8.7
-5 9 12 1.2 5.1
-4 9 12 111.99 12.3
-3 9 12 303.77 28.7
-2 9 12 27.6 11
-1 9 12 51.19 15.2
0 9 12 0 65.79
1 9 12 2.1 5.5
2 9 12 19.7 17.3
3 9 12 17.4 17.7
-10 10 12 31.4 114.69
-9 10 12 1.3 14.2
-8 10 12 22.5 9.7
-7 10 12 8.3 8.4
-6 10 12 2.8 10.7
-5 10 12 143.89 133.39
-4 10 12 1.8 10.9
-3 10 12 49.6 11.2
-2 10 12 56.09 11.9
-1 10 12 127.59 18.8
0 10 12 0 202.88
1 10 12 24.3 15.2
2 10 12 5.9 136.49
-8 11 12 4.1 98.19
-7 11 12 2.9 12.4
-6 11 12 0 13.9
-5 11 12 21.5 13.7
-4 11 12 50.79 13.9
-3 11 12 23.5 14.2
-2 11 12 0 13.8
-1 11 12 0 15.1
0 11 12 11.1 8.7
-6 12 12 0 12.3
-5 12 12 28 12.6
-4 12 12 23 12.5
-3 12 12 2.3 81.19
-2 12 12 27.7 95.29
1 -12 13 0 13.6
2 -12 13 8.8 12.8
3 -12 13 19.1 8.6
-3 -11 13 18.4 54.09
-2 -11 13 63.99 19.5
-1 -11 13 14.7 16.9
0 -11 13 0 16.2
1 -11 13 26.8 16
2 -11 13 24.9 18.1
3 -11 13 0 14.2
4 -11 13 9.2 13.7
5 -11 13 0 8.4
6 -11 13 14.4 4.2
-5 -10 13 16.4 9.7
-4 -10 13 12.8 13.4
-3 -10 13 0 6.5
-2 -10 13 68.29 15.8
-1 -10 13 0 10.8
0 -10 13 0 11.9
1 -10 13 0.6 198.08
2 -10 13 26.3 8.8
3 -10 13 2.7 9.3
4 -10 13 0 7.1
5 -10 13 9.5 75.49
6 -10 13 0.4 85.89
7 -10 13 0 53.39
-6 -9 13 9.9 47.4
-5 -9 13 16.4 8.1
-4 -9 13 16.1 7.1
-3 -9 13 39.5 7.9
-2 -9 13 32.1 14.9
-1 -9 13 6.1 3.7
0 -9 13 32.9 5.4
1 -9 13 66.59 17.9
2 -9 13 35.9 9.2
3 -9 13 58.09 10.1
4 -9 13 92.69 12.6
5 -9 13 33 3.7
6 -9 13 6.6 16.4
7 -9 13 28.9 118.99
-7 -8 13 93.99 19.4
-6 -8 13 28 14.9
-5 -8 13 43.3 10.6
-4 -8 13 0 5.1
-3 -8 13 286.37 15.3
-2 -8 13 62.59 13.5
-1 -8 13 197.58 14.3
0 -8 13 173.48 14.2
1 -8 13 10.7 4.3
2 -8 13 41 7.3
3 -8 13 60.69 8
4 -8 13 0 5.8
5 -8 13 79.79 11.8
6 -8 13 15.9 8.3
7 -8 13 11.8 12.2
8 -8 13 11.6 84.99
-8 -7 13 21.3 7.6
-7 -7 13 24.3 9.6
-6 -7 13 57.29 7.2
-5 -7 13 124.79 9.1
-4 -7 13 3.1 3.9
-3 -7 13 7.3 2.9
-2 -7 13 134.69 6.9
-1 -7 13 102.69 7.6
0 -7 13 122.39 10.2
1 -7 13 23.6 5.1
2 -7 13 2.9 4
3 -7 13 31.2 5.7
4 -7 13 40.3 5.5
5 -7 13 21.3 10.6
6 -7 13 89.09 9.8
7 -7 13 0.7 6.3
8 -7 13 0 22.7
9 -7 13 0 25.9
-9 -6 13 4.1 12.8
-8 -6 13 6.4 8.1
-7 -6 13 2 7.1
-6 -6 13 18.3 8.1
-5 -6 13 69.19 9.6
-4 -6 13 219.18 11.9
-3 -6 13 337.97 16.8
-2 -6 13 2 4.3
-1 -6 13 173.18 16.8
0 -6 13 7.4 6.3
1 -6 13 111.89 8.7
2 -6 13 31.1 7.5
3 -6 13 68.59 9.2
4 -6 13 97.39 11.3
5 -6 13 525.15 54.99
6 -6 13 117.59 127.29
7 -6 13 0 10.9
8 -6 13 0 14.8
9 -6 13 11.5 88.09
10 -6 13 0 77.29
-10 -5 13 6.5 6.9
-9 -5 13 24.7 6.9
-8 -5 13 35.2 6.9
-7 -5 13 75.29 7.4
-6 -5 13 0.2 2.5
-5 -5 13 63.09 5.3
-4 -5 13 26.2 3.7
-3 -5 13 12.9 2.6
-2 -5 13 149.79 6.3
-1 -5 13 36.7 5.7
0 -5 13 470.45 14.7
1 -5 13 53.69 5.3
2 -5 13 8.9 2.5
3 -5 13 185.18 9.4
4 -5 13 646.54 19.9
5 -5 13 76.29 9.4
6 -5 13 114.29 12.8
7 -5 13 27.3 6.9
8 -5 13 65.39 12.3
9 -5 13 35.8 12.1
10 -5 13 15.1 11.3
-10 -4 13 8.8 8.3
-9 -4 13 4.2 6.1
-8 -4 13 530.05 29.5
-7 -4 13 238.58 17
-6 -4 13 0 3.7
-5 -4 13 20.8 4.9
-4 -4 13 30.5 5.8
-3 -4 13 46.5 4.2
-2 -4 13 336.37 18.3
-1 -4 13 296.57 26.7
0 -4 13 246.18 23.4
1 -4 13 131.99 14.3
2 -4 13 189.78 15.2
3 -4 13 131.49 12.2
4 -4 13 1465.55 67.49
5 -4 13 189.38 14
6 -4 13 5.6 8.7
7 -4 13 37.2 9.1
8 -4 13 74.79 16.3
9 -4 13 2.3 10.8
-11 -3 13 10.1 6.2
-10 -3 13 24.3 5.1
-9 -3 13 17.9 4.2
-8 -3 13 87.29 6.4
-7 -3 13 14.1 3.5
-6 -3 13 60.79 4.9
-5 -3 13 55.69 4.2
-4 -3 13 151.38 6.2
-3 -3 13 25.6 2.8
-2 -3 13 1.2 1.7
-1 -3 13 339.07 11.6
0 -3 13 208.78 8.4
1 -3 13 21 3
2 -3 13 2.5 1.8
3 -3 13 45.6 3.2
4 -3 13 1.3 1.8
5 -3 13 166.48 5.6
6 -3 13 30.3 5.8
7 -3 13 14.2 8.3
8 -3 13 10.7 7.2
9 -3 13 11.1 8.2
10 -3 13 31.3 23.4
-11 -2 13 10.8 7.9
-10 -2 13 0 5.5
-9 -2 13 20.8 6.1
-8 -2 13 105.39 13.7
-7 -2 13 28 4.6
-6 -2 13 206.88 11.4
-5 -2 13 59.39 5.1
-4 -2 13 0.2 2.1
-3 -2 13 42.8 3.1
-2 -2 13 79.49 5.9
-1 -2 13 226.08 22.1
0 -2 13 97.19 11.7
1 -2 13 115.99 9.3
2 -2 13 17.8 6.6
3 -2 13 7.1 2.6
4 -2 13 9.7 2.7
5 -2 13 42.9 5.8
6 -2 13 17.5 3.2
7 -2 13 239.58 18.4
8 -2 13 5.2 9.5
9 -2 13 73.89 16
10 -2 13 31.2 192.78
-12 -1 13 70.89 11.4
-11 -1 13 8.3 4.4
-10 -1 13 102.69 7.9
-9 -1 13 93.79 6.5
-8 -1 13 64.59 5.6
-7 -1 13 75.19 4.4
-6 -1 13 35.5 3.1
-5 -1 13 507.45 13.8
-4 -1 13 5.3 2.9
-3 -1 13 1041.4 35.7
-2 -1 13 112.49 7.7
-1 -1 13 3 2.4
0 -1 13 157.98 6
1 -1 13 1112.69 30.4
2 -1 13 5.8 2.3
3 -1 13 49.5 4.1
4 -1 13 56.79 4.7
5 -1 13 22.7 3.2
6 -1 13 200.48 7.8
7 -1 13 222.58 10.2
8 -1 13 27.1 4.1
9 -1 13 13 6.5
10 -1 13 11.2 7.5
-12 0 13 1.4 7.4
-11 0 13 6.1 5.7
-10 0 13 4.6 4.3
-9 0 13 11.8 5.2
-8 0 13 1.3 4.3
-7 0 13 1.1 2.6
-6 0 13 1.1 2.1
-5 0 13 0.2 4.1
-4 0 13 1.9 3.4
-3 0 13 2.1 3.7
-2 0 13 4.9 6
-1 0 13 1.3 1.8
0 0 13 70.49 5.2
1 0 13 0.3 2.2
2 0 13 8.5 5.2
3 0 13 3.5 3.9
4 0 13 0.6 3.3
5 0 13 7.5 3.8
6 0 13 4.7 4.3
7 0 13 0.1 4.4
8 0 13 8.2 4.8
9 0 13 0 5.6
10 0 13 13.6 12.3
-12 1 13 1.4 5.3
-11 1 13 80.69 8
-10 1 13 3.5 3.4
-9 1 13 104.39 6.8
-8 1 13 107.19 5.8
-7 1 13 96.29 5
-6 1 13 49.6 3.9
-5 1 13 224.08 9
-4 1 13 74.99 6.6
-3 1 13 1001.3 34.4
-2 1 13 13.1 2.1
-1 1 13 2.9 1.3
0 1 13 689.43 18.2
1 1 13 473.25 14.2
2 1 13 44.9 4
3 1 13 145.59 6.8
4 1 13 40.8 4.1
5 1 13 2.2 2.2
6 1 13 493.95 16.9
7 1 13 21.2 4
8 1 13 60.29 6
9 1 13 1.5 3.5
-12 2 13 16 6.3
-11 2 13 2 4.3
-10 2 13 42.7 5.8
-9 2 13 100.09 10.4
-8 2 13 39.2 5.4
-7 2 13 120.29 11.4
-6 2 13 79.49 6
-5 2 13 5.6 2.4
-4 2 13 7.3 2.2
-3 2 13 134.49 7.3
-2 2 13 407.46 18.2
-1 2 13 176.38 9.5
0 2 13 141.89 8.3
1 2 13 32.5 5
2 2 13 2.3 2.6
3 2 13 0 3
4 2 13 90.79 6.2
5 2 13 8.4 3.8
6 2 13 445.06 20.3
7 2 13 15.5 7.3
8 2 13 35 15.7
9 2 13 15.2 69.29
-12 3 13 15.9 6.9
-11 3 13 5.6 4.6
-10 3 13 90.49 9
-9 3 13 4.9 4.6
-8 3 13 5.8 3
-7 3 13 44.1 4.7
-6 3 13 295.77 10.4
-5 3 13 24.6 3.3
-4 3 13 41.6 3.5
-3 3 13 4.3 1.9
-2 3 13 745.63 22
-1 3 13 60.19 4.5
0 3 13 43.1 4
1 3 13 54.19 4.2
2 3 13 4.6 2.1
3 3 13 59.49 4.1
4 3 13 74.49 5.5
5 3 13 114.99 9.2
6 3 13 9.8 3.8
7 3 13 2.1 4
8 3 13 27.1 6.8
9 3 13 8.8 5.9
-12 4 13 3.9 6.6
-11 4 13 9.4 7.4
-10 4 13 616.64 36
-9 4 13 140.99 18.6
-8 4 13 11.4 6.2
-7 4 13 61.39 7
-6 4 13 63.49 6.4
-5 4 13 45.2 5.7
-4 4 13 288.77 27.7
-3 4 13 851.31 31.8
-2 4 13 631.64 30.9
-1 4 13 193.98 11.5
0 4 13 318.77 18.2
1 4 13 262.87 15.5
2 4 13 1809.42 73.09
3 4 13 203.38 22.4
4 4 13 13.2 5.5
5 4 13 77.79 8.1
6 4 13 129.79 13.7
7 4 13 8 13
-12 5 13 38.5 12
-11 5 13 15.3 10
-10 5 13 53.49 11.5
-9 5 13 1.1 3.8
-8 5 13 13.9 4.6
-7 5 13 161.48 8.6
-6 5 13 158.98 8.7
-5 5 13 4.3 2.9
-4 5 13 169.08 8
-3 5 13 310.37 12.7
-2 5 13 53.29 4.9
-1 5 13 17.6 3.2
0 5 13 31.1 4.4
1 5 13 9.1 3.1
2 5 13 499.25 13.4
3 5 13 56.49 5.7
4 5 13 15.5 5.5
5 5 13 104.19 11.8
6 5 13 116.29 11.8
7 5 13 1.2 8.3
-12 6 13 40.2 10.2
-11 6 13 7.6 8.2
-10 6 13 6.3 7.7
-9 6 13 16.8 10.5
-8 6 13 205.08 12.2
-7 6 13 171.88 15.1
-6 6 13 421.06 18.5
-5 6 13 11.3 5.6
-4 6 13 100.49 12.5
-3 6 13 124.19 7.8
-2 6 13 152.08 10.2
-1 6 13 116.29 8.3
0 6 13 153.48 12.1
1 6 13 88.79 14.5
2 6 13 871.41 47.6
3 6 13 159.28 362.66
4 6 13 5.9 10.8
5 6 13 118.59 17.1
6 6 13 19.2 251.07
7 6 13 0 220.18
-12 7 13 8.2 5.6
-11 7 13 6.9 12.6
-10 7 13 28.6 10.9
-9 7 13 12.1 8.5
-8 7 13 71.29 10
-7 7 13 12.2 6
-6 7 13 15.8 5.4
-5 7 13 264.57 13.9
-4 7 13 76.49 7.3
-3 7 13 147.79 9.8
-2 7 13 14.1 4.3
-1 7 13 3.2 6.8
0 7 13 56.09 8.4
1 7 13 161.88 13.7
2 7 13 65.29 12.8
3 7 13 6.5 5.8
4 7 13 2 7.3
5 7 13 5.7 9.2
6 7 13 53.89 22.2
-11 8 13 117.89 15.5
-10 8 13 6.6 13.4
-9 8 13 80.99 16
-8 8 13 4.5 6.6
-7 8 13 295.47 20.9
-6 8 13 91.89 15.8
-5 8 13 275.27 24.2
-4 8 13 163.58 20.1
-3 8 13 3 6.4
-2 8 13 160.28 11.9
-1 8 13 155.08 15.6
0 8 13 7.3 16.3
1 8 13 71.59 33.1
2 8 13 80.09 13.6
3 8 13 0 12.2
4 8 13 20.9 242.08
-10 9 13 0 16.8
-9 9 13 0 11.9
-8 9 13 39.5 12.1
-7 9 13 112.39 14.1
-6 9 13 48.3 16
-5 9 13 9.9 7.7
-4 9 13 0 11.9
-3 9 13 134.09 20.1
-2 9 13 76.19 13.5
-1 9 13 113.29 15.7
0 9 13 0 37
1 9 13 27.4 7.1
2 9 13 0 17.4
3 9 13 69.99 339.17
-10 10 13 0 13.5
-9 10 13 2.5 9.9
-8 10 13 88.39 10.7
-7 10 13 72.19 15.7
-6 10 13 12.8 11
-5 10 13 16.1 11.2
-4 10 13 0.5 71.19
-3 10 13 163.18 16
-2 10 13 0 10.5
-1 10 13 24.5 12.1
0 10 13 9.5 215.08
1 10 13 8 244.78
2 10 13 0 152.18
-8 11 13 33.7 19.2
-7 11 13 2.6 17.5
-6 11 13 15.1 14.6
-5 11 13 27.8 15.3
-4 11 13 0 14.1
-3 11 13 0 15
-2 11 13 0 39.9
-1 11 13 23 38.6
0 11 13 4.4 9.1
-5 12 13 23.3 14.2
-4 12 13 0 13.4
-2 -11 14 54.99 19.6
-1 -11 14 12.9 17.6
0 -11 14 45.2 19.3
1 -11 14 55.19 20
2 -11 14 0 102.89
3 -11 14 22.7 17.4
4 -11 14 0 119.99
5 -11 14 0 25.9
-4 -10 14 5.6 11.1
-3 -10 14 0 6.7
-2 -10 14 0 13.6
-1 -10 14 7.1 6.1
0 -10 14 33.3 13.8
1 -10 14 29.6 14.2
2 -10 14 1.5 7.4
3 -10 14 73.29 10.9
4 -10 14 71.59 12.6
5 -10 14 198.38 457.35
-6 -9 14 33.5 49.3
-5 -9 14 31.7 8.4
-4 -9 14 125.59 13.3
-3 -9 14 21.3 6.7
-2 -9 14 12.7 13.8
-1 -9 14 1.1 3.3
0 -9 14 2.1 3
1 -9 14 18.5 4
2 -9 14 46.8 6.4
3 -9 14 10.5 5.2
4 -9 14 3.2 2.9
5 -9 14 14.3 3.9
6 -9 14 2.7 14.9
8 -9 14 12.6 6.9
-7 -8 14 0 13
-6 -8 14 0.6 14.9
-5 -8 14 33.7 8.9
-4 -8 14 73.99 7.1
-3 -8 14 9.2 6.7
-2 -8 14 48.7 9.8
-1 -8 14 43.6 15.1
0 -8 14 50.09 7.7
1 -8 14 33.4 7.2
2 -8 14 18.4 5.1
3 -8 14 0 5.3
4 -8 14 0.5 7.7
5 -8 14 0 60.09
6 -8 14 0 10
7 -8 14 1.9 67.19
8 -8 14 0 86.99
-8 -7 14 1.5 6.6
-7 -7 14 128.39 14.4
-6 -7 14 47.8 7.4
-5 -7 14 9.5 4.3
-4 -7 14 155.48 9.4
-3 -7 14 10.3 4.4
-2 -7 14 16 4.6
-1 -7 14 65.99 9.5
0 -7 14 37.7 7.6
1 -7 14 22.6 8.2
2 -7 14 193.38 11.7
3 -7 14 271.27 21.1
4 -7 14 166.98 10.2
5 -7 14 83.59 11.4
6 -7 14 8.4 7.3
7 -7 14 9.2 13
8 -7 14 44.2 16
9 -7 14 10.6 24.2
-9 -6 14 2.1 219.18
-8 -6 14 96.09 13.9
-7 -6 14 11.9 5.9
-6 -6 14 33.4 6.8
-5 -6 14 131.59 15
-4 -6 14 307.17 19.4
-3 -6 14 425.36 18.9
-2 -6 14 35.3 6.1
-1 -6 14 0.8 7.3
0 -6 14 174.38 13.6
1 -6 14 51.39 8.3
2 -6 14 179.28 23.9
3 -6 14 165.68 11.8
4 -6 14 205.28 16.4
5 -6 14 79.49 102.49
6 -6 14 27.1 12.6
7 -6 14 23.4 8.8
8 -6 14 33.9 14.7
9 -6 14 0 73.99
-10 -5 14 36 9.8
-9 -5 14 6.7 4.1
-8 -5 14 18.7 5.5
-7 -5 14 28 5.8
-6 -5 14 73.99 5.8
-5 -5 14 391.86 12.8
-4 -5 14 90.89 5.9
-3 -5 14 46.3 4.3
-2 -5 14 95.89 6
-1 -5 14 433.26 16.5
0 -5 14 6.2 3.1
1 -5 14 2.6 2.7
2 -5 14 75.39 5.1
3 -5 14 7.8 3.1
4 -5 14 0.5 2.4
5 -5 14 36 7.4
6 -5 14 29.2 11
7 -5 14 3.3 4.7
8 -5 14 155.48 17.1
9 -5 14 61.19 15.3
-10 -4 14 25.6 9.8
-9 -4 14 38.9 9.1
-8 -4 14 82.79 9.6
-7 -4 14 0 5.5
-6 -4 14 3.2 4.5
-5 -4 14 139.79 8.8
-4 -4 14 22.9 5.4
-3 -4 14 68.09 5.9
-2 -4 14 2.1 4.7
-1 -4 14 64.89 5.8
0 -4 14 110.39 10.7
1 -4 14 250.67 24.6
2 -4 14 11.3 3.7
3 -4 14 16.7 4.5
4 -4 14 146.69 9.5
5 -4 14 62.89 8.3
6 -4 14 27.8 9.3
7 -4 14 8.2 11
8 -4 14 174.08 30.2
9 -4 14 23.9 15.1
-11 -3 14 80.69 9.8
-10 -3 14 23.6 6.1
-9 -3 14 61.79 5.9
-8 -3 14 150.28 9.2
-7 -3 14 39.1 5.4
-6 -3 14 45.7 5
-5 -3 14 2.9 2
-4 -3 14 142.39 5.9
-3 -3 14 2.2 1.5
-2 -3 14 16.4 2.5
-1 -3 14 306.37 10.2
0 -3 14 64.49 4.5
1 -3 14 0.7 1.7
2 -3 14 551.94 16.1
3 -3 14 66.39 4.7
4 -3 14 1.6 1.9
5 -3 14 331.27 9.3
6 -3 14 156.18 13.3
7 -3 14 277.67 18.9
8 -3 14 41.1 9.5
9 -3 14 56.49 11.5
10 -3 14 5.6 7.8
-11 -2 14 10.7 10.4
-10 -2 14 10.9 5.7
-9 -2 14 8.2 5.5
-8 -2 14 0 6.7
-7 -2 14 0.1 4.8
-6 -2 14 0 3.1
-5 -2 14 154.48 8.9
-4 -2 14 20.8 3.5
-3 -2 14 25.5 3.2
-2 -2 14 65.89 8.3
-1 -2 14 331.07 25.6
0 -2 14 438.66 27.6
1 -2 14 20.4 4.2
2 -2 14 187.98 21.1
3 -2 14 49.4 5.7
4 -2 14 158.38 12.7
5 -2 14 108.09 9.7
6 -2 14 16.9 3.8
7 -2 14 12.5 4.1
8 -2 14 18.6 13.5
9 -2 14 0 10.4
10 -2 14 53.89 206.88
-12 -1 14 5.3 5.4
-11 -1 14 62.19 6.7
-10 -1 14 1.4 3.4
-9 -1 14 87.69 6.2
-8 -1 14 42.9 4.6
-7 -1 14 1.2 1.8
-6 -1 14 373.56 12.4
-5 -1 14 34.3 4.8
-4 -1 14 48.9 6.2
-3 -1 14 95.69 7.4
-2 -1 14 16.3 5.4
-1 -1 14 21.6 2.8
0 -1 14 81.49 4.4
1 -1 14 162.08 7.7
2 -1 14 9.5 2.6
3 -1 14 191.98 8
4 -1 14 432.56 14
5 -1 14 73.49 5.1
6 -1 14 646.84 21.1
7 -1 14 216.08 10.3
8 -1 14 10 3.3
9 -1 14 13.5 3.7
-12 0 14 27.8 8.5
-11 0 14 220.18 15.3
-10 0 14 57.79 6.6
-9 0 14 198.38 16.7
-8 0 14 96.89 9.7
-7 0 14 438.46 19.4
-6 0 14 0.2 4.5
-5 0 14 131.79 12.6
-4 0 14 317.17 22.5
-3 0 14 89.99 9.6
-2 0 14 170.78 20.5
-1 0 14 1167.48 50.69
0 0 14 52.69 4.6
1 0 14 47.8 5.5
2 0 14 156.68 9.4
3 0 14 3.6 3
4 0 14 544.25 26
5 0 14 82.49 7.3
6 0 14 3 4.3
7 0 14 107.59 10.3
8 0 14 17.7 5.4
9 0 14 13.9 6.2
-12 1 14 12.5 4.8
-11 1 14 26.1 5
-10 1 14 2.5 3.1
-9 1 14 153.28 8.2
-8 1 14 14.9 2.8
-7 1 14 142.09 6.3
-6 1 14 255.07 8.8
-5 1 14 39.9 5.7
-4 1 14 5.6 3
-3 1 14 171.88 10.3
-2 1 14 30.6 3
-1 1 14 49.3 3.3
0 1 14 6.9 2.1
1 1 14 118.89 5.8
2 1 14 117.09 6.3
3 1 14 267.57 9.9
4 1 14 302.77 11.2
5 1 14 290.27 10.9
6 1 14 738.23 22.6
7 1 14 30.7 4.3
8 1 14 19.7 4.2
9 1 14 4.7 3.5
-12 2 14 5.1 6
-11 2 14 11 5.1
-10 2 14 3.6 6.3
-9 2 14 13.1 6.2
-8 2 14 11.6 4.9
-7 2 14 4 3.5
-6 2 14 172.78 10
-5 2 14 46.1 6
-4 2 14 83.89 6.6
-3 2 14 189.48 10.3
-2 2 14 690.73 27.3
-1 2 14 556.24 25.1
0 2 14 21.7 3.6
1 2 14 273.47 17.2
2 2 14 35.5 5
3 2 14 396.66 14.7
4 2 14 250.57 12.4
5 2 14 8.6 4.7
6 2 14 47.6 5.8
7 2 14 75.09 15.6
8 2 14 2.5 7.3
9 2 14 21.3 74.39
-12 3 14 3 6
-11 3 14 25.1 5.3
-10 3 14 103.59 8
-9 3 14 32.2 6.6
-8 3 14 131.99 7.3
-7 3 14 27.1 3.8
-6 3 14 104.99 5.8
-5 3 14 6.3 2.3
-4 3 14 42.5 3.6
-3 3 14 19.6 2.9
-2 3 14 290.17 10.1
-1 3 14 14.7 2.3
0 3 14 262.27 9.9
1 3 14 130.69 6.6
2 3 14 51.19 4.4
3 3 14 85.89 4.9
4 3 14 215.38 7.9
5 3 14 257.37 15.5
6 3 14 222.58 12.8
7 3 14 7.6 4.8
8 3 14 51.59 8.7
-12 4 14 24.6 9.2
-11 4 14 0 6.5
-10 4 14 94.19 11.3
-9 4 14 7.6 7.3
-8 4 14 0 8
-7 4 14 126.59 9.8
-6 4 14 21 6
-5 4 14 102.89 7.6
-4 4 14 74.69 9.1
-3 4 14 48.2 6.7
-2 4 14 309.87 16.7
-1 4 14 307.87 16.9
0 4 14 33.8 5.3
1 4 14 38.6 6
2 4 14 124.99 11.9
3 4 14 122.39 9.2
4 4 14 12.7 5.7
5 4 14 72.19 9.8
6 4 14 361.36 37.4
7 4 14 83.89 18.9
-12 5 14 66.59 9.4
-11 5 14 4.9 5.7
-10 5 14 13.5 7.6
-9 5 14 43.6 8.6
-8 5 14 189.58 9.8
-7 5 14 52.99 6.3
-6 5 14 366.96 13.3
-5 5 14 17 4
-4 5 14 5.1 3
-3 5 14 361.56 13.3
-2 5 14 69.29 6.4
-1 5 14 37.2 4.9
0 5 14 40.4 4.8
1 5 14 14.8 3.5
2 5 14 10.8 2.9
3 5 14 138.69 9.3
4 5 14 2.5 4.7
5 5 14 51.39 8.7
6 5 14 63.39 9.8
7 5 14 58.59 15.6
-12 6 14 0.7 78.79
-11 6 14 128.99 13.9
-10 6 14 0 7.2
-9 6 14 8.1 10.2
-8 6 14 226.18 16.8
-7 6 14 443.96 22.3
-6 6 14 377.06 20.7
-5 6 14 62.79 8.3
-4 6 14 15.4 6.4
-3 6 14 180.38 12.2
-2 6 14 137.49 9.3
-1 6 14 354.06 18.4
0 6 14 236.28 16
1 6 14 270.07 24.4
2 6 14 102.69 292.07
3 6 14 41.7 35.6
4 6 14 31.2 11.3
5 6 14 69.49 14.5
6 6 14 0 210.98
-12 7 14 1.6 5.5
-11 7 14 61.69 31.1
-10 7 14 94.99 17.7
-9 7 14 47.6 9.8
-8 7 14 28.7 8.5
-7 7 14 147.39 11.3
-6 7 14 62.19 10.5
-5 7 14 39.6 6.8
-4 7 14 100.89 9
-3 7 14 25.1 7.4
-2 7 14 283.77 15.2
-1 7 14 190.28 13.9
0 7 14 467.25 28.2
1 7 14 3.7 7
2 7 14 3.4 13.2
3 7 14 3 6.8
4 7 14 4.5 7.5
5 7 14 5.4 11.4
-11 8 14 31.9 11.2
-10 8 14 38.9 14.6
-9 8 14 2.3 12.4
-8 8 14 21.6 9
-7 8 14 160.58 11.7
-6 8 14 133.69 16.3
-5 8 14 135.79 17.9
-4 8 14 21.8 11
-3 8 14 156.58 11.8
-2 8 14 33.5 7.7
-1 8 14 18.2 9.9
0 8 14 1.1 21.6
1 8 14 0 171.28
2 8 14 0 28.1
3 8 14 8.6 191.48
4 8 14 0 247.88
-10 9 14 0 17.5
-9 9 14 12.6 13.4
-8 9 14 52.59 15.5
-7 9 14 35.8 10.1
-6 9 14 12 7.5
-5 9 14 39.5 9.9
-4 9 14 6.9 8.3
-3 9 14 53.99 9.1
-2 9 14 23.8 10.5
-1 9 14 11.3 7.2
0 9 14 0.6 5.8
1 9 14 9.4 6.9
2 9 14 51.59 41.9
-9 10 14 68.99 16.8
-8 10 14 5.9 8.7
-7 10 14 46 13.5
-6 10 14 10.7 10.4
-5 10 14 60.69 14.8
-4 10 14 75.09 15.8
-3 10 14 12.3 11
-2 10 14 44.2 14.1
-1 10 14 183.08 21.2
0 10 14 137.29 164.38
-8 11 14 1.5 5.5
-7 11 14 0 17.5
-6 11 14 0 15.9
-5 11 14 91.09 18.3
-4 11 14 78.49 18.4
-3 11 14 0 293.37
-2 11 14 0 17.1
-1 11 14 0 342.07
0 11 14 0 7.4
-2 -11 15 189.08 186.58
-1 -11 15 0 17.6
0 -11 15 30.5 17.5
1 -11 15 0 13.5
2 -11 15 71.59 131.69
3 -11 15 6.8 115.09
4 -11 15 0 347.97
-4 -10 15 34.4 11.2
-3 -10 15 0 7.9
-2 -10 15 48.6 15.3
-1 -10 15 0 6.2
0 -10 15 0 11
1 -10 15 82.19 21.5
2 -10 15 0 7.6
3 -10 15 11.1 8.6
4 -10 15 19.3 9.8
5 -10 15 86.09 319.67
6 -10 15 0 51.79
-6 -9 15 2.2 5.5
-5 -9 15 2.1 4.8
-4 -9 15 0 4.1
-3 -9 15 0.7 5
-2 -9 15 16.9 5.2
-1 -9 15 3.9 4.4
0 -9 15 14 4.7
1 -9 15 60.69 6.6
2 -9 15 0.5 9.4
3 -9 15 4 6.9
4 -9 15 25.2 9.9
5 -9 15 43.9 5.9
6 -9 15 4.9 16.5
-7 -8 15 99.39 23.8
-6 -8 15 0 13.7
-5 -8 15 4.5 8
-4 -8 15 12.2 7.6
-3 -8 15 0 5.2
-2 -8 15 103.09 17.3
-1 -8 15 80.49 19
0 -8 15 309.17 28.6
1 -8 15 379.36 22.2
2 -8 15 88.89 9.6
3 -8 15 130.19 12.1
4 -8 15 41.1 77.39
5 -8 15 40.2 5.5
6 -8 15 3 11.2
7 -8 15 47.2 103.39
-8 -7 15 0 8.3
-7 -7 15 0 7
-6 -7 15 14.2 7.4
-5 -7 15 29.5 6.3
-4 -7 15 39.9 5.6
-3 -7 15 86.89 8.5
-2 -7 15 21.8 3.7
-1 -7 15 9.7 6.8
0 -7 15 2.6 4.8
1 -7 15 11.5 4.8
2 -7 15 6.2 5.6
3 -7 15 133.49 14.7
4 -7 15 30.3 5.2
5 -7 15 75.69 11.1
6 -7 15 115.49 20.6
7 -7 15 17.8 23.5
8 -7 15 63.59 38.8
-9 -6 15 32.3 15.7
-8 -6 15 19.1 9.5
-7 -6 15 37.1 8.9
-6 -6 15 12.5 7.6
-5 -6 15 2.6 4.6
-4 -6 15 48.1 6.6
-3 -6 15 19.2 6.1
-2 -6 15 4.7 5.9
-1 -6 15 0 4.5
0 -6 15 145.59 10.2
1 -6 15 90.99 10.1
2 -6 15 38.3 6.3
3 -6 15 13.1 5.5
4 -6 15 10.8 5.2
5 -6 15 10.6 55.69
6 -6 15 64.99 101.49
7 -6 15 21.9 12.1
8 -6 15 0 12.1
-10 -5 15 1 6.9
-9 -5 15 4.7 5
-8 -5 15 113.29 10.6
-7 -5 15 138.19 9.3
-6 -5 15 25.7 4.1
-5 -5 15 9.6 3.9
-4 -5 15 1014.1 27.8
-3 -5 15 367.66 11.3
-2 -5 15 14.4 3.3
-1 -5 15 1.7 2.1
0 -5 15 590.74 19.1
1 -5 15 44.4 4.6
2 -5 15 62.29 5.2
3 -5 15 352.16 12.5
4 -5 15 452.85 15.7
5 -5 15 5.2 5.7
6 -5 15 13.9 7
7 -5 15 137.29 16.3
8 -5 15 337.97 25.9
9 -5 15 28.2 10.9
-10 -4 15 46.1 8.7
-9 -4 15 243.68 21.1
-8 -4 15 331.87 22.4
-7 -4 15 39.5 7.6
-6 -4 15 2.3 5.1
-5 -4 15 6.3 6.2
-4 -4 15 1093.19 52.09
-3 -4 15 79.49 8.5
-2 -4 15 3.7 3.1
-1 -4 15 13 3.4
0 -4 15 259.77 19.2
1 -4 15 146.09 13.5
2 -4 15 0 3
3 -4 15 258.77 16.3
4 -4 15 71.59 6.2
5 -4 15 45.8 5.9
6 -4 15 42.1 10.6
7 -4 15 0 8.8
8 -4 15 0 11.6
9 -4 15 76.19 20.5
-11 -3 15 4.7 5.3
-10 -3 15 37.6 6.7
-9 -3 15 61.99 7.1
-8 -3 15 4.1 3.3
-7 -3 15 19.8 4.1
-6 -3 15 27.5 3.7
-5 -3 15 11.4 2.6
-4 -3 15 61.89 4.1
-3 -3 15 2.9 1.5
-2 -3 15 10.2 2.2
-1 -3 15 70.79 4.6
0 -3 15 11.9 2.7
1 -3 15 246.48 8.9
2 -3 15 38.1 6.1
3 -3 15 173.18 7.9
4 -3 15 116.69 6.3
5 -3 15 98.99 4.4
6 -3 15 2.1 6.7
7 -3 15 36.1 9.4
8 -3 15 1.7 6.7
9 -3 15 11.8 8.5
-11 -2 15 7 7.9
-10 -2 15 0.2 5.4
-9 -2 15 83.39 9.4
-8 -2 15 14.1 4.9
-7 -2 15 109.89 11.1
-6 -2 15 110.39 7.9
-5 -2 15 302.97 15
-4 -2 15 43 4.6
-3 -2 15 18.6 2.5
-2 -2 15 429.26 30.3
-1 -2 15 333.67 21.4
0 -2 15 359.76 24.9
1 -2 15 62.49 7.7
2 -2 15 28.3 4.9
3 -2 15 33.4 6.1
4 -2 15 1.2 3.4
5 -2 15 118.59 8.2
6 -2 15 184.68 16.8
7 -2 15 27.7 4.6
8 -2 15 0 9
9 -2 15 33.3 13.8
-12 -1 15 29.7 6.8
-11 -1 15 3.6 4.1
-10 -1 15 26.8 4.5
-9 -1 15 8.9 3.7
-8 -1 15 203.08 9.2
-7 -1 15 0.8 2.1
-6 -1 15 49.2 4.3
-5 -1 15 17.9 3.8
-4 -1 15 171.78 10.7
-3 -1 15 160.68 9.9
-2 -1 15 207.58 16.4
-1 -1 15 233.58 8.9
0 -1 15 3.5 1.9
1 -1 15 93.29 6.1
2 -1 15 145.49 6.8
3 -1 15 792.22 21.7
4 -1 15 87.29 6.6
5 -1 15 47.2 5.6
6 -1 15 10 4.3
7 -1 15 13.4 3.8
8 -1 15 4.3 3.2
9 -1 15 1.1 2.8
-12 0 15 1.8 7
-11 0 15 4.2 5.5
-10 0 15 4.2 4.1
-9 0 15 2 5
-8 0 15 6.3 3.7
-7 0 15 1.2 3.4
-6 0 15 4.9 8.1
-5 0 15 0.7 3.8
-4 0 15 11.8 5.4
-3 0 15 0.7 4
-2 0 15 1.3 5.6
-1 0 15 0.7 2.1
0 0 15 33.9 3.4
1 0 15 6.6 3.6
2 0 15 4.3 3
3 0 15 1.1 3.2
4 0 15 9.1 4.1
5 0 15 4.2 3.8
6 0 15 19.6 5.4
7 0 15 3.9 4.4
8 0 15 0 4.2
9 0 15 3.1 6.8
-12 1 15 87.79 8.1
-11 1 15 1.6 3.6
-10 1 15 22.4 4.3
-9 1 15 108.49 7
-8 1 15 177.18 8.3
-7 1 15 3.5 2.2
-6 1 15 116.99 9.4
-5 1 15 282.67 13.2
-4 1 15 22.7 4.9
-3 1 15 569.84 22.8
-2 1 15 37.6 3.5
-1 1 15 171.88 6
0 1 15 69.89 4.5
1 1 15 32.5 3.6
2 1 15 553.24 16.2
3 1 15 286.27 10.6
4 1 15 101.49 8.3
5 1 15 35 5.1
6 1 15 38.9 5.8
7 1 15 6.3 4.9
8 1 15 9.2 5.6
9 1 15 9.9 5.1
-12 2 15 0 5.8
-11 2 15 0 4.8
-10 2 15 118.49 9.4
-9 2 15 9.9 5.7
-8 2 15 150.78 11.7
-7 2 15 149.39 9.2
-6 2 15 346.37 19.4
-5 2 15 81.19 7.9
-4 2 15 34.4 5.1
-3 2 15 715.93 35.4
-2 2 15 407.76 19.4
-1 2 15 542.35 23.9
0 2 15 94.99 8.4
1 2 15 18.8 4.2
2 2 15 38.6 5.3
3 2 15 0 4.2
4 2 15 171.18 9.1
5 2 15 398.26 21.1
6 2 15 25.1 6.7
7 2 15 13.2 6.4
8 2 15 94.79 8.7
-12 3 15 16.2 6.4
-11 3 15 2.1 4.6
-10 3 15 118.09 8.8
-9 3 15 8 6
-8 3 15 45.7 5.9
-7 3 15 6 2.8
-6 3 15 2.4 2.4
-5 3 15 25.2 2.7
-4 3 15 15.7 2.3
-3 3 15 6 2.4
-2 3 15 27.2 3.5
-1 3 15 85.59 4.6
0 3 15 104.09 6.5
1 3 15 103.49 6.5
2 3 15 55.49 5.2
3 3 15 253.07 9.8
4 3 15 1.8 2.4
5 3 15 43.4 6.3
6 3 15 5.6 4.7
7 3 15 3.4 4.7
8 3 15 0 11
-12 4 15 47.6 8
-11 4 15 288.17 17.6
-10 4 15 515.45 29.1
-9 4 15 47 8.1
-8 4 15 11.1 5.4
-7 4 15 3.7 4.7
-6 4 15 1135.19 60.89
-5 4 15 287.17 12.8
-4 4 15 2.5 4
-3 4 15 0 4.2
-2 4 15 613.74 29.4
-1 4 15 244.88 13.1
0 4 15 4.9 5
1 4 15 168.78 19.7
2 4 15 117.39 10.4
3 4 15 142.09 8
4 4 15 0 6.2
5 4 15 11.7 7.4
6 4 15 45.2 16.8
7 4 15 129.59 24.6
-12 5 15 17.7 7.5
-11 5 15 88.69 11.4
-10 5 15 1.4 6.4
-9 5 15 72.99 10.2
-8 5 15 9 5.2
-7 5 15 437.06 16.6
-6 5 15 1366.36 37.1
-5 5 15 79.39 6
-4 5 15 6 2.8
-3 5 15 71.19 5.7
-2 5 15 781.72 23.4
-1 5 15 52.79 5.3
0 5 15 30.2 4.5
1 5 15 673.63 21.1
2 5 15 25.9 3.5
3 5 15 7.8 5
4 5 15 44.6 8.3
5 5 15 198.28 14.7
6 5 15 70.09 10.2
7 5 15 13.2 11.6
-12 6 15 41 15.9
-11 6 15 6.9 8.7
-10 6 15 6.5 8.4
-9 6 15 8.7 7.2
-8 6 15 0.5 6.2
-7 6 15 32 7.4
-6 6 15 32.2 7.4
-5 6 15 81.09 10.9
-4 6 15 0 4.1
-3 6 15 150.08 10.9
-2 6 15 114.39 11.3
-1 6 15 101.19 9.4
0 6 15 26.2 15.4
1 6 15 28.9 8.2
2 6 15 29.6 158.58
3 6 15 102.79 289.17
4 6 15 37.4 34.2
5 6 15 21.6 11.7
-11 7 15 22.2 29.4
-10 7 15 16.4 9.5
-9 7 15 0 10.1
-8 7 15 142.29 15.8
-7 7 15 59.69 9.1
-6 7 15 21.8 11.7
-5 7 15 7.2 4.7
-4 7 15 3.9 7.9
-3 7 15 6.2 7.4
-2 7 15 27.5 7.4
-1 7 15 70.79 12.8
0 7 15 87.79 12.4
1 7 15 29.7 8.7
2 7 15 6.5 11.9
3 7 15 109.29 19.6
4 7 15 0 7.2
5 7 15 103.09 22.3
-11 8 15 301.67 22.4
-10 8 15 39.4 10.6
-9 8 15 24.3 9
-8 8 15 0 11.5
-7 8 15 40.9 8.2
-6 8 15 162.18 21.3
-5 8 15 207.48 23.3
-4 8 15 613.24 45.3
-3 8 15 483.25 28.9
-2 8 15 199.68 14.6
-1 8 15 146.19 19.3
0 8 15 49 220.48
1 8 15 54.19 15.5
2 8 15 11.2 31.4
3 8 15 44.5 294.57
-10 9 15 3.7 11.2
-9 9 15 23.1 13.1
-8 9 15 12.4 13.4
-7 9 15 11.6 9.6
-6 9 15 26.9 10.2
-5 9 15 35.1 10.2
-4 9 15 0 10.8
-3 9 15 18.7 9.6
-2 9 15 0 13.5
-1 9 15 7.6 19.5
0 9 15 90.69 15.9
1 9 15 23 7.3
2 9 15 40 46.5
-9 10 15 16 10.8
-8 10 15 31.2 14.3
-7 10 15 18.2 13.8
-6 10 15 34.2 11.5
-5 10 15 0 11.1
-4 10 15 229.88 25.4
-3 10 15 11 11.1
-2 10 15 32.8 12.7
-1 10 15 18 27.6
0 10 15 34.7 114.89
1 10 15 0 147.69
-7 11 15 142.39 531.65
-6 11 15 56.19 17.3
-5 11 15 54.09 16.8
-4 11 15 115.89 18
-3 11 15 40.5 375.26
-2 11 15 24 327.87
-1 11 15 0 125.09
-1 -11 16 0 116.59
0 -11 16 19.1 115.29
1 -11 16 0 16.3
2 -11 16 4.6 15.4
3 -11 16 0.7 11.4
-4 -10 16 5 5.2
-3 -10 16 10 7.6
-2 -10 16 22.3 10.6
-1 -10 16 15.7 88.29
0 -10 16 14.9 5.6
1 -10 16 0 11.2
2 -10 16 16.5 11.6
3 -10 16 0 10.7
4 -10 16 6.3 9.4
5 -10 16 25.7 10
-5 -9 16 51.49 8.9
-4 -9 16 1.5 4.6
-3 -9 16 15.9 5.4
-2 -9 16 11.1 4.9
-1 -9 16 146.09 13.3
0 -9 16 142.99 12.3
1 -9 16 16.1 4.6
2 -9 16 5 7.9
3 -9 16 0 7.4
4 -9 16 0 16.2
5 -9 16 0 3.3
6 -9 16 19.6 7.1
7 -9 16 45 10
-7 -8 16 27.1 8.4
-6 -8 16 49.7 14.3
-5 -8 16 9.4 7.8
-4 -8 16 52.49 8.7
-3 -8 16 85.09 7.5
-2 -8 16 4.6 7
-1 -8 16 0 8.9
0 -8 16 21.7 8
1 -8 16 6.3 7.2
2 -8 16 50.29 8.4
3 -8 16 5.4 42.6
4 -8 16 7.4 61.09
5 -8 16 16.3 7.3
6 -8 16 11.5 11.6
7 -8 16 93.29 138.29
-8 -7 16 18.7 9.6
-7 -7 16 1.7 5.3
-6 -7 16 5.9 6.1
-5 -7 16 29.1 7.6
-4 -7 16 6.5 4.5
-3 -7 16 9.3 3.9
-2 -7 16 228.48 13
-1 -7 16 133.49 10.2
0 -7 16 8.4 5.1
1 -7 16 30.4 7.3
2 -7 16 59.19 9.7
3 -7 16 21.3 7.2
4 -7 16 358.26 23.1
5 -7 16 54.29 14
6 -7 16 14 15.3
7 -7 16 17.4 15.5
8 -7 16 23.5 33.1
-9 -6 16 0 6.1
-8 -6 16 6.9 7.1
-7 -6 16 12.9 8.8
-6 -6 16 48 8
-5 -6 16 7.4 4.9
-4 -6 16 0 6.2
-3 -6 16 39.8 6.2
-2 -6 16 26.2 9.4
-1 -6 16 5.8 4.4
0 -6 16 557.74 33.3
1 -6 16 258.17 17.6
2 -6 16 85.99 10.3
3 -6 16 7.4 8.4
4 -6 16 27.3 5.1
5 -6 16 0 54.89
6 -6 16 1.8 64.99
7 -6 16 22 80.79
8 -6 16 70.19 16.9
-9 -5 16 30 6.9
-8 -5 16 63.89 7.9
-7 -5 16 85.29 7.7
-6 -5 16 29.1 5
-5 -5 16 282.67 15.1
-4 -5 16 107.49 7
-3 -5 16 85.39 5.7
-2 -5 16 22.4 5.1
-1 -5 16 15.7 3.4
0 -5 16 407.66 14.1
1 -5 16 48.9 4.8
2 -5 16 216.88 9.9
3 -5 16 203.78 9.7
4 -5 16 26.9 3.2
5 -5 16 5.7 6.8
6 -5 16 12.3 7.5
7 -5 16 18.9 9.3
8 -5 16 5.1 7.4
9 -5 16 22.5 14.7
-10 -4 16 3.6 9.5
-9 -4 16 8.8 8.2
-8 -4 16 67.79 8.7
-7 -4 16 126.59 13.4
-6 -4 16 0 4.4
-5 -4 16 115.69 10.3
-4 -4 16 724.23 35
-3 -4 16 20.3 4.2
-2 -4 16 99.39 8
-1 -4 16 39 5.5
0 -4 16 229.18 25.8
1 -4 16 18.3 4.1
2 -4 16 0 5
3 -4 16 0 4.1
4 -4 16 41.9 5.4
5 -4 16 73.99 5
6 -4 16 0 7.7
7 -4 16 199.18 31.2
8 -4 16 5.1 9.4
-11 -3 16 25.4 9.4
-10 -3 16 2.1 4.6
-9 -3 16 3.4 3.7
-8 -3 16 5.9 3.6
-7 -3 16 0.8 3.9
-6 -3 16 555.24 16.7
-5 -3 16 22.3 3
-4 -3 16 1.6 1.7
-3 -3 16 8.5 1.7
-2 -3 16 18.3 2.9
-1 -3 16 121.89 6.1
0 -3 16 26.5 3.4
1 -3 16 163.18 7.9
2 -3 16 136.49 9.8
3 -3 16 234.28 9.9
4 -3 16 3.7 2.7
5 -3 16 11.3 2.8
6 -3 16 24.3 7.8
7 -3 16 10.2 7.1
8 -3 16 2.8 6.3
9 -3 16 34.6 11.7
-11 -2 16 22.9 11.4
-10 -2 16 5.5 6
-9 -2 16 149.49 12.1
-8 -2 16 88.69 17.5
-7 -2 16 0 4.7
-6 -2 16 301.37 14.9
-5 -2 16 31.5 4.3
-4 -2 16 400.46 24.4
-3 -2 16 51.59 7.1
-2 -2 16 5.5 3.2
-1 -2 16 122.49 11.2
0 -2 16 4.1 3.2
1 -2 16 265.57 13.4
2 -2 16 143.89 11.5
3 -2 16 601.54 35.3
4 -2 16 7.8 4.6
5 -2 16 6.8 3.8
6 -2 16 42.3 6.6
7 -2 16 23.8 4.9
8 -2 16 0 9.6
9 -2 16 5.9 164.08
-11 -1 16 14 5.6
-10 -1 16 26.5 4.9
-9 -1 16 1.2 3
-8 -1 16 248.98 10.8
-7 -1 16 9.1 2.8
-6 -1 16 11.4 3.8
-5 -1 16 24.2 5
-4 -1 16 63.09 7.2
-3 -1 16 8.1 3.5
-2 -1 16 31.8 7.6
-1 -1 16 0.8 1.9
0 -1 16 232.48 8.1
1 -1 16 422.66 12.9
2 -1 16 3.5 2.4
3 -1 16 35.8 4.4
4 -1 16 3 2.6
5 -1 16 7.2 3
6 -1 16 63.29 7.9
7 -1 16 130.99 14.2
8 -1 16 11.9 4.1
9 -1 16 6.8 3.3
-12 0 16 17.1 6.9
-11 0 16 11.8 5.9
-10 0 16 1.5 4.1
-9 0 16 34.7 6.2
-8 0 16 11.4 4.9
-7 0 16 1.7 5.3
-6 0 16 1.5 5.6
-5 0 16 143.39 20.5
-4 0 16 892.61 53.89
-3 0 16 0 4.1
-2 0 16 38.6 10.4
-1 0 16 521.95 24.3
0 0 16 1129.49 42.6
1 0 16 691.13 31.1
2 0 16 131.39 8.7
3 0 16 3.5 3.4
4 0 16 64.89 7.9
5 0 16 10.6 5
6 0 16 550.94 33.1
7 0 16 79.59 9.1
8 0 16 4.5 4.6
9 0 16 2.8 9.3
-12 1 16 25 6.7
-11 1 16 7.6 4.1
-10 1 16 3.8 3.5
-9 1 16 77.39 6.3
-8 1 16 113.59 6.9
-7 1 16 90.29 9.1
-6 1 16 8.8 4.1
-5 1 16 30.1 6.5
-4 1 16 28.7 5.7
-3 1 16 63.39 10.6
-2 1 16 2.2 1.9
-1 1 16 82.09 4.4
0 1 16 601.24 15.9
1 1 16 84.09 6.1
2 1 16 9.7 2.9
3 1 16 23.8 3.9
4 1 16 14.3 3.7
5 1 16 22.7 4.9
6 1 16 30.1 6.1
7 1 16 108.69 10.2
8 1 16 6.1 5.5
-12 2 16 0 7
-11 2 16 10.9 5.6
-10 2 16 168.88 15.4
-9 2 16 169.08 11.3
-8 2 16 0 5.2
-7 2 16 315.77 16.6
-6 2 16 27.9 6.6
-5 2 16 504.25 40
-4 2 16 92.59 9.9
-3 2 16 27.3 3.3
-2 2 16 223.78 11.3
-1 2 16 1.7 2.9
0 2 16 184.58 11.8
1 2 16 148.39 9.9
2 2 16 635.54 30.3
3 2 16 6.3 4.2
4 2 16 28.4 5.1
5 2 16 71.89 10.8
6 2 16 11.2 9.5
7 2 16 2.9 7.5
8 2 16 1.4 58.99
-12 3 16 24.6 7.8
-11 3 16 23.2 5.7
-10 3 16 3.4 3.9
-9 3 16 4.1 3.9
-8 3 16 179.68 10.7
-7 3 16 174.78 8.3
-6 3 16 35.7 3.8
-5 3 16 3 1.7
-4 3 16 3.1 1.9
-3 3 16 60.29 4.5
-2 3 16 61.59 4.7
-1 3 16 16.2 3.1
0 3 16 69.69 5.5
1 3 16 711.23 21.9
2 3 16 2.8 2.8
3 3 16 10.6 3.8
4 3 16 2.7 2.7
5 3 16 98.39 7.9
6 3 16 2.6 4.6
7 3 16 11.2 5.9
8 3 16 0 6.5
-12 4 16 6.6 11.1
-11 4 16 12.1 6.1
-10 4 16 85.49 10.3
-9 4 16 146.79 20.8
-8 4 16 4.3 5.6
-7 4 16 125.49 9.9
-6 4 16 1163.88 46.1
-5 4 16 49.3 4.8
-4 4 16 108.69 9.3
-3 4 16 71.09 7.1
-2 4 16 707.63 45.8
-1 4 16 12.1 5
0 4 16 20.2 6.4
1 4 16 4.3 5.3
2 4 16 101.29 9.6
3 4 16 96.19 7
4 4 16 8.3 6.3
5 4 16 351.36 37.8
6 4 16 1.4 7.8
-12 5 16 1.3 4.7
-11 5 16 11.8 6.8
-10 5 16 103.59 10.9
-9 5 16 70.79 9.2
-8 5 16 58.19 10.8
-7 5 16 649.43 33.1
-6 5 16 68.89 6
-5 5 16 31 5.2
-4 5 16 37.5 4.6
-3 5 16 231.98 10.5
-2 5 16 181.38 9.5
-1 5 16 128.99 7.4
0 5 16 232.98 11.9
1 5 16 112.39 7.4
2 5 16 1 3.3
3 5 16 4.6 7.4
4 5 16 1.6 4.8
5 5 16 20.7 7
6 5 16 2.5 5.7
-12 6 16 0 10.8
-11 6 16 13.6 8.2
-10 6 16 40.3 8.7
-9 6 16 12.5 7.9
-8 6 16 0 7.8
-7 6 16 30.9 7.5
-6 6 16 0 6.7
-5 6 16 0 9.4
-4 6 16 31.8 6.2
-3 6 16 962 46.4
-2 6 16 437.86 24.5
-1 6 16 281.47 16.2
0 6 16 11.4 23.5
1 6 16 20.1 8.3
2 6 16 0 156.38
3 6 16 2.7 185.18
4 6 16 28.8 230.28
5 6 16 75.29 16.1
6 6 16 32.8 12.8
-11 7 16 83.69 13.5
-10 7 16 9.5 8
-9 7 16 6 9.2
-8 7 16 58.69 11.5
-7 7 16 47.5 11
-6 7 16 7.9 5
-5 7 16 299.17 18
-4 7 16 9.3 4.9
-3 7 16 0 4.2
-2 7 16 9.2 8.4
-1 7 16 97.49 11
0 7 16 108.89 13
1 7 16 316.47 21.2
2 7 16 12.5 16.4
3 7 16 14.1 9.8
4 7 16 38.1 12.8
-11 8 16 55.99 16.3
-10 8 16 32.2 11.3
-9 8 16 27.8 9.1
-8 8 16 68.89 14
-7 8 16 25.9 12.8
-6 8 16 13.8 10.7
-5 8 16 42.5 12.4
-4 8 16 56.29 9.7
-3 8 16 28 8.3
-2 8 16 42.6 9.3
-1 8 16 8.6 121.49
0 8 16 11.7 174.18
1 8 16 37.2 20.7
2 8 16 24 32.6
3 8 16 162.88 394.16
4 8 16 0 22.5
-10 9 16 0.5 5.1
-9 9 16 25.3 12.6
-8 9 16 51.49 12.6
-7 9 16 19.7 9.2
-6 9 16 46.5 9.1
-5 9 16 266.07 27.2
-4 9 16 37.5 10.4
-3 9 16 7 9.7
-2 9 16 18.5 22.3
-1 9 16 18.2 20.7
0 9 16 0 18.3
1 9 16 33.6 31.1
2 9 16 64.39 35.1
-8 10 16 0 8.9
-7 10 16 21.2 29.9
-6 10 16 77.99 251.47
-5 10 16 20.7 10.1
-4 10 16 39.2 13.9
-3 10 16 0 32.6
-2 10 16 26.8 14.1
-1 10 16 0 14.3
0 10 16 41.6 15.4
1 10 16 1.4 8.8
-6 11 16 0 332.37
-5 11 16 73.59 328.57
-4 11 16 28.4 45.8
-3 11 16 0.1 6.9
-2 11 16 0 17.5
0 -11 17 1.9 6.7
1 -11 17 3.8 13.3
2 -11 17 2.8 6.2
-3 -10 17 10.8 8.7
-2 -10 17 17.1 10.5
-1 -10 17 0 12.5
0 -10 17 0.4 6.1
1 -10 17 14.2 8.7
2 -10 17 3.2 9.1
3 -10 17 40.9 11.2
4 -10 17 12.5 8.2
5 -10 17 187.98 20.1
-5 -9 17 1.1 6.7
-4 -9 17 72.89 12.7
-3 -9 17 30.3 6.2
-2 -9 17 3 4.2
-1 -9 17 16.2 5.6
0 -9 17 13.2 9.5
1 -9 17 18.8 9
2 -9 17 9.5 13.1
3 -9 17 0.2 9.2
4 -9 17 0 14.4
5 -9 17 12.6 3.4
6 -9 17 0 94.29
-6 -8 17 32.2 12.8
-5 -8 17 44.5 13.3
-4 -8 17 2.1 6.4
-3 -8 17 26.7 6.1
-2 -8 17 28.2 11.2
-1 -8 17 0 6.6
0 -8 17 0.4 4.8
1 -8 17 138.59 12.4
2 -8 17 3.3 7.4
3 -8 17 4.9 6
4 -8 17 21 7.3
5 -8 17 12 7.4
6 -8 17 56.19 15.4
7 -8 17 0 76.59
-7 -7 17 8.6 4.5
-6 -7 17 84.39 8.5
-5 -7 17 0 3.3
-4 -7 17 130.79 9.8
-3 -7 17 1.9 2.8
-2 -7 17 41.7 6.3
-1 -7 17 19.5 5.1
0 -7 17 1.5 3.6
1 -7 17 1.7 3.1
2 -7 17 6.5 7.2
3 -7 17 3.6 6.3
4 -7 17 89.79 8.2
5 -7 17 10.6 9.5
6 -7 17 13.9 15.4
7 -7 17 5.8 17.7
8 -7 17 26.7 22.4
-8 -6 17 37 9.7
-7 -6 17 11.9 8
-6 -6 17 13.1 6.4
-5 -6 17 52.29 6.6
-4 -6 17 45.4 8
-3 -6 17 194.68 18.3
-2 -6 17 10.8 5.8
-1 -6 17 52.89 6.3
0 -6 17 0 4.6
1 -6 17 146.79 12
2 -6 17 128.39 10.5
3 -6 17 67.79 10.5
4 -6 17 38.1 7.4
5 -6 17 20 6.7
6 -6 17 0 52.59
7 -6 17 16.3 12.6
8 -6 17 176.48 27.9
-9 -5 17 0 6.3
-8 -5 17 280.97 15.4
-7 -5 17 55.19 6.4
-6 -5 17 3.7 3.2
-5 -5 17 118.69 8.7
-4 -5 17 157.48 8.5
-3 -5 17 5.2 3
-2 -5 17 26.2 5.1
-1 -5 17 407.36 13.9
0 -5 17 655.53 19.7
1 -5 17 127.89 7.5
2 -5 17 10.6 3.4
3 -5 17 43.4 5.2
4 -5 17 199.08 8.3
5 -5 17 30.1 2.8
6 -5 17 22.8 8.5
7 -5 17 15.5 8.5
8 -5 17 0 7.8
-10 -4 17 2.1 177.18
-9 -4 17 81.09 8.9
-8 -4 17 103.89 11.2
-7 -4 17 69.69 10.4
-6 -4 17 2.9 6.5
-5 -4 17 178.98 16.4
-4 -4 17 205.28 14.3
-3 -4 17 55.79 5.3
-2 -4 17 244.58 14.9
-1 -4 17 204.88 14.8
0 -4 17 111.59 12.8
1 -4 17 213.98 14.9
2 -4 17 299.67 23.7
3 -4 17 255.47 21.1
4 -4 17 748.63 33.2
5 -4 17 0.4 2.5
6 -4 17 6.3 10.1
7 -4 17 41 14.9
8 -4 17 91.99 17.1
-10 -3 17 22.1 6.4
-9 -3 17 20.1 5.1
-8 -3 17 1.9 4.6
-7 -3 17 84.99 6.5
-6 -3 17 12.1 3.1
-5 -3 17 141.89 6
-4 -3 17 8.8 2
-3 -3 17 29.1 2.5
-2 -3 17 95.69 5.4
-1 -3 17 20.3 3.3
0 -3 17 3 2.5
1 -3 17 1.5 2
2 -3 17 20.8 4.2
3 -3 17 91.39 6.5
4 -3 17 15.6 3.6
5 -3 17 1.2 2.4
6 -3 17 89.29 4.5
7 -3 17 1.3 7
8 -3 17 33.1 9.9
9 -3 17 2.3 9.3
-11 -2 17 72.79 286.77
-10 -2 17 41.3 8
-9 -2 17 82.39 9.5
-8 -2 17 20.2 7.9
-7 -2 17 2.1 3.8
-6 -2 17 38.4 5.2
-5 -2 17 214.38 16.1
-4 -2 17 6.6 6.2
-3 -2 17 1727.63 87.29
-2 -2 17 539.75 32.7
-1 -2 17 412.86 25.6
0 -2 17 60.29 8
1 -2 17 7.6 4.3
2 -2 17 13.6 4.9
3 -2 17 57.19 6.3
4 -2 17 0 4.5
5 -2 17 1.3 5.3
6 -2 17 1.2 3.7
7 -2 17 40.1 6.2
8 -2 17 67.69 14.5
-11 -1 17 28.6 6
-10 -1 17 2.9 3.7
-9 -1 17 99.19 9.9
-8 -1 17 13.2 3.2
-7 -1 17 176.28 22.7
-6 -1 17 5.1 3.2
-5 -1 17 173.28 9.6
-4 -1 17 54.99 7.6
-3 -1 17 147.19 10.8
-2 -1 17 666.63 37
-1 -1 17 39.5 4
0 -1 17 79.59 4.9
1 -1 17 31.4 3.4
2 -1 17 64.49 5.2
3 -1 17 1.3 3
4 -1 17 3.4 3
5 -1 17 4.2 3
6 -1 17 1.6 3
7 -1 17 3.3 5.3
8 -1 17 4.6 4.9
-12 0 17 7.2 10.1
-11 0 17 2.3 6.4
-10 0 17 0 4.2
-9 0 17 0 5.1
-8 0 17 6.8 6.3
-6 0 17 1.8 5.8
-5 0 17 0 4.5
-4 0 17 9.7 9.7
-3 0 17 14.4 9.5
-2 0 17 4.5 7.3
-1 0 17 1.7 2.6
0 0 17 12.8 3.1
1 0 17 3.6 3.8
2 0 17 4 3.2
3 0 17 3.8 3.7
4 0 17 0.7 4
5 0 17 0.4 4.4
6 0 17 2.6 7
7 0 17 1.8 4.9
8 0 17 0.3 4.9
-12 1 17 3.2 5
-11 1 17 17.4 5.8
-10 1 17 27.1 5.4
-9 1 17 129.19 8
-8 1 17 103.49 7.9
-7 1 17 33.3 9.2
-6 1 17 147.19 10.2
-5 1 17 11.3 4.2
-4 1 17 24.4 6.2
-3 1 17 587.04 33.8
-2 1 17 145.99 7.5
-1 1 17 4.5 1.9
0 1 17 175.58 7.2
1 1 17 2.3 2.4
2 1 17 148.49 7.4
3 1 17 19.5 3.7
4 1 17 15.1 3.9
5 1 17 0.8 4.4
6 1 17 20.2 4.8
7 1 17 9.2 7
8 1 17 4.7 7
-12 2 17 58.49 103.09
-11 2 17 70.69 7.9
-10 2 17 151.48 13.4
-9 2 17 45.6 5.8
-8 2 17 6.2 4
-7 2 17 72.69 11.1
-6 2 17 321.67 21.5
-5 2 17 19.1 6.6
-4 2 17 2101.89 141.09
-3 2 17 670.83 30
-2 2 17 480.65 23
-1 2 17 132.99 8.2
0 2 17 0.1 3.5
1 2 17 28.3 4.7
2 2 17 68.39 6.8
3 2 17 0 5.7
4 2 17 22.1 6.5
5 2 17 0 7.7
6 2 17 77.79 9.2
7 2 17 45.4 10.1
-12 3 17 15.7 5.9
-11 3 17 3.1 5.3
-10 3 17 4.1 8.4
-9 3 17 47.3 6.1
-8 3 17 9.3 3.5
-7 3 17 24 3.8
-6 3 17 307.87 10.6
-5 3 17 52.99 5.2
-4 3 17 54.59 3.8
-3 3 17 76.09 5.3
-2 3 17 55.19 5.1
-1 3 17 4.4 2.1
0 3 17 12.3 3.3
1 3 17 44.8 5.3
2 3 17 100.29 7.6
3 3 17 7.6 3.5
4 3 17 18.3 4.2
5 3 17 30.3 5.5
6 3 17 4 4.8
7 3 17 52.09 8.9
-12 4 17 0.9 63.69
-11 4 17 61.99 8.5
-10 4 17 143.89 19.6
-9 4 17 205.48 20.2
-8 4 17 16.6 5.5
-7 4 17 187.58 14.7
-6 4 17 334.47 16.9
-5 4 17 125.99 7.1
-4 4 17 284.77 17.9
-3 4 17 402.36 17.9
-2 4 17 265.57 13.5
-1 4 17 392.06 18
0 4 17 466.15 26
1 4 17 497.25 26.3
2 4 17 1068.89 42.9
3 4 17 3.9 6.2
4 4 17 30.2 13.3
5 4 17 108.39 13.1
6 4 17 97.09 13.7
-12 5 17 25.6 7.8
-11 5 17 5.2 7.4
-10 5 17 403.66 21.2
-9 5 17 6.9 5.1
-8 5 17 3.9 6.3
-7 5 17 241.48 25
-6 5 17 7 4.4
-5 5 17 8.5 5.8
-4 5 17 79.69 6.6
-3 5 17 894.21 25.4
-2 5 17 84.99 6.2
-1 5 17 116.19 7.6
0 5 17 10 5.1
1 5 17 10.8 4.2
2 5 17 210.78 9.2
3 5 17 1.5 4.8
4 5 17 2.9 5
5 5 17 29.2 7.4
6 5 17 13.3 6.8
-11 6 17 29.8 9.3
-10 6 17 7 7.6
-9 6 17 0 6.7
-8 6 17 58.99 8.8
-7 6 17 104.99 12.9
-6 6 17 288.57 19.9
-5 6 17 2.3 5.9
-4 6 17 36.1 7.4
-3 6 17 23.4 6.5
-2 6 17 252.87 16.6
-1 6 17 181.68 14
0 6 17 109.59 13.9
1 6 17 67.89 21
2 6 17 37.9 18.8
3 6 17 0 149.79
4 6 17 27.7 12.7
5 6 17 243.98 28.5
-11 7 17 1.8 5.1
-10 7 17 64.89 9.3
-9 7 17 34.4 8.9
-8 7 17 9 7.4
-7 7 17 87.49 8.9
-6 7 17 13.1 5.4
-5 7 17 72.59 9.2
-4 7 17 13.9 7
-3 7 17 5.7 5.1
-2 7 17 0.4 5.7
-1 7 17 0.4 3.8
0 7 17 8.1 7.9
1 7 17 43 9.8
2 7 17 10.5 17.3
3 7 17 2.5 10.6
4 7 17 26.5 12.2
-10 8 17 22.8 10.3
-9 8 17 0 9.2
-8 8 17 90.89 10.2
-7 8 17 4.9 10.5
-6 8 17 41.8 31.4
-5 8 17 78.09 13.3
-4 8 17 2.7 7.1
-3 8 17 218.18 21.8
-2 8 17 4.9 20.7
-1 8 17 0 10.2
0 8 17 13.7 12
1 8 17 14.4 20.7
2 8 17 99.19 43.3
3 8 17 0 218.28
-9 9 17 18.8 11.9
-8 9 17 109.09 18
-7 9 17 8.3 7.2
-6 9 17 0.8 7.6
-5 9 17 5.8 13.2
-4 9 17 9.1 16
-3 9 17 5.6 10.3
-2 9 17 12.9 36.8
-1 9 17 10.5 16.3
0 9 17 3.7 19.1
1 9 17 57.19 19.9
2 9 17 0 268.57
-8 10 17 63.19 11.2
-7 10 17 168.58 18.4
-6 10 17 49.1 14.4
-5 10 17 15.6 17
-4 10 17 15.4 24.6
-3 10 17 54.59 13.8
-2 10 17 118.19 18.1
-1 10 17 37.2 14.7
0 10 17 123.99 25.4
-4 11 17 61.69 43.6
-2 -10 18 28.2 8.8
-1 -10 18 14.5 8.8
0 -10 18 1.9 9.2
1 -10 18 22.5 6.1
2 -10 18 6.9 5.4
3 -10 18 0 6.2
4 -10 18 12.4 13.1
-5 -9 18 10.9 10.1
-4 -9 18 0.4 3.9
-3 -9 18 17.4 5.2
-2 -9 18 0 4.7
-1 -9 18 50.09 9.3
0 -9 18 6.7 8
1 -9 18 0 6.6
2 -9 18 10.7 7.8
3 -9 18 0 9.3
4 -9 18 40.9 10.7
5 -9 18 11 4
6 -9 18 18 10.8
-6 -8 18 0 11.4
-5 -8 18 69.69 15.7
-4 -8 18 194.18 13.5
-3 -8 18 49.6 8.4
-2 -8 18 0 7.2
-1 -8 18 6 8.6
0 -8 18 66.29 10.1
1 -8 18 22.7 7.4
2 -8 18 51.39 9.2
3 -8 18 84.09 8.9
4 -8 18 8.4 5.8
5 -8 18 4.5 4.3
6 -8 18 38.5 14.2
-7 -7 18 6.8 5.1
-6 -7 18 13.6 5.9
-5 -7 18 11 4.9
-4 -7 18 99.09 9
-3 -7 18 2.1 3.6
-2 -7 18 1 3.4
-1 -7 18 97.09 9.1
0 -7 18 16.3 5.1
1 -7 18 0 5.3
2 -7 18 47.3 7.2
3 -7 18 20.8 8.6
4 -7 18 12.6 4.5
5 -7 18 21.1 113.99
6 -7 18 0 21.4
7 -7 18 0 27.6
-8 -6 18 109.49 20.5
-7 -6 18 67.39 9
-6 -6 18 0 5.5
-5 -6 18 42 6.7
-4 -6 18 0 4.9
-3 -6 18 75.79 14.2
-2 -6 18 17.9 5.1
-1 -6 18 83.59 9.9
0 -6 18 113.19 10
1 -6 18 6.3 4.7
2 -6 18 0 4.3
3 -6 18 52.69 9.8
4 -6 18 19.3 8
5 -6 18 0 2.6
6 -6 18 1.9 67.59
7 -6 18 5.7 11.1
8 -6 18 151.68 424.56
-9 -5 18 16.7 7.8
-8 -5 18 27.2 6.5
-7 -5 18 53.49 6.2
-6 -5 18 56.39 5.6
-5 -5 18 20.7 4.3
-4 -5 18 438.66 16.7
-3 -5 18 10.2 2.8
-2 -5 18 22.6 6.1
-1 -5 18 41.5 5.6
0 -5 18 1.3 3
1 -5 18 56.29 6.5
2 -5 18 116.19 8.3
3 -5 18 31.3 6.2
4 -5 18 2.4 2.8
5 -5 18 5.5 1.9
6 -5 18 34 9.5
7 -5 18 1.3 7.2
8 -5 18 27.5 11.1
-10 -4 18 9.3 8.7
-9 -4 18 23 7.1
-8 -4 18 23.2 7.1
-7 -4 18 34.6 6.6
-6 -4 18 90.79 14.8
-5 -4 18 6.1 4.4
-4 -4 18 4.2 4
-3 -4 18 68.19 6
-2 -4 18 298.97 20.4
-1 -4 18 43.9 5.8
0 -4 18 0 4.5
1 -4 18 0.6 3.4
2 -4 18 0 3.4
3 -4 18 11.8 8
4 -4 18 13.9 5
5 -4 18 0.2 3.6
6 -4 18 6.6 10.1
7 -4 18 0.6 10.1
8 -4 18 55.79 14.7
-10 -3 18 133.79 11.3
-9 -3 18 6 6.4
-8 -3 18 16.4 6.6
-7 -3 18 11.1 3.3
-6 -3 18 33.2 4.4
-5 -3 18 2.2 2.5
-4 -3 18 152.08 6
-3 -3 18 6.7 1.9
-2 -3 18 185.58 7.7
-1 -3 18 127.19 6.4
0 -3 18 196.08 8.5
1 -3 18 5.8 3.3
2 -3 18 5.7 3.4
3 -3 18 864.21 24.3
4 -3 18 224.28 11.5
5 -3 18 1.7 6.2
6 -3 18 9.9 2.1
7 -3 18 72.89 14.5
8 -3 18 7.1 9.6
-11 -2 18 0 216.28
-10 -2 18 27.2 6.8
-9 -2 18 0 6.7
-8 -2 18 14.5 4.3
-7 -2 18 18.8 8.6
-6 -2 18 22.7 73.69
-5 -2 18 88.09 10.6
-4 -2 18 7.1 5.3
-3 -2 18 54.79 9.6
-2 -2 18 10.3 4.6
-1 -2 18 10.7 3.8
0 -2 18 16.4 4.5
1 -2 18 289.97 20.9
2 -2 18 63.89 7.8
3 -2 18 15.2 4.5
4 -2 18 0 3.5
5 -2 18 4.5 10.1
6 -2 18 0 3.5
7 -2 18 1.8 4.9
8 -2 18 3.8 10.7
-11 -1 18 28 5.7
-10 -1 18 1 4.3
-9 -1 18 14 4.2
-8 -1 18 63.09 8.6
-7 -1 18 364.66 21.3
-6 -1 18 5.2 4.2
-5 -1 18 0.8 2.7
-4 -1 18 0 3.1
-3 -1 18 129.59 14.3
-2 -1 18 53.79 10.3
-1 -1 18 372.66 12.3
0 -1 18 203.08 8
1 -1 18 10.1 2.9
2 -1 18 10.8 3
3 -1 18 3.3 2.7
4 -1 18 22.6 4.1
5 -1 18 2.5 3.4
6 -1 18 32.7 4.9
7 -1 18 1.2 3.9
8 -1 18 17.4 10.7
-11 0 18 82.09 13.1
-10 0 18 10.4 7.4
-9 0 18 1.4 5.6
-8 0 18 37.4 9.1
-6 0 18 316.17 36.1
-5 0 18 344.17 25.6
-4 0 18 1.1 5.4
-3 0 18 1994.4 165.88
-2 0 18 156.68 21.4
-1 0 18 577.74 27
0 0 18 92.89 6.3
1 0 18 1.1 3.5
2 0 18 99.39 7.7
3 0 18 10.4 4.3
4 0 18 148.69 10.5
5 0 18 6.2 7
6 0 18 176.38 14.4
7 0 18 190.78 15.5
8 0 18 13.1 9.9
-11 1 18 40.9 7.3
-10 1 18 5.3 4
-9 1 18 21.8 3.7
-8 1 18 268.67 15.6
-7 1 18 37.4 22.9
-6 1 18 1.1 3.4
-5 1 18 18.2 5.5
-4 1 18 67.19 8.6
-3 1 18 12.7 6.7
-2 1 18 49.4 6.7
-1 1 18 458.75 13.6
0 1 18 88.89 5.3
1 1 18 20.2 3.5
2 1 18 2.4 2.4
3 1 18 12 3.6
4 1 18 1.9 3.1
5 1 18 5 4.7
6 1 18 2.8 3.8
7 1 18 38.6 11.3
8 1 18 8.2 24.5
-12 2 18 18.4 77.79
-11 2 18 4.2 7.4
-10 2 18 11.2 5.3
-9 2 18 17.4 4.9
-8 2 18 28.8 12
-7 2 18 69.49 210.08
-6 2 18 159.48 18
-5 2 18 37 7.4
-4 2 18 85.69 14.1
-3 2 18 16.2 9.1
-2 2 18 2.5 3.7
-1 2 18 6.1 4.4
0 2 18 361.46 18.8
1 2 18 69.79 6.8
2 2 18 28.1 5.8
3 2 18 7.8 5.2
4 2 18 44.8 12
5 2 18 9.2 5.8
6 2 18 57.19 8
7 2 18 2.4 7.8
-12 3 18 63.09 8
-11 3 18 77.19 8.5
-10 3 18 3 4.5
-9 3 18 52.49 6.1
-8 3 18 44.4 4.5
-7 3 18 88.59 9.6
-6 3 18 232.88 9.9
-5 3 18 49.3 4.5
-4 3 18 8.1 2.3
-3 3 18 346.97 11.8
-2 3 18 154.98 7.5
-1 3 18 32.1 3.9
0 3 18 6.6 2.7
1 3 18 146.89 8.1
2 3 18 900.21 25.7
3 3 18 23.4 4.2
4 3 18 5.8 3.3
5 3 18 40.3 11.2
6 3 18 15.8 8.7
7 3 18 21.9 12.4
-11 4 18 20.8 8
-10 4 18 53.59 12.9
-9 4 18 63.39 7.7
-8 4 18 72.59 9.3
-7 4 18 15.7 5.3
-6 4 18 11.8 3.8
-5 4 18 119.49 7.2
-4 4 18 573.84 28.2
-3 4 18 63.49 6.2
-2 4 18 1.5 3.9
-1 4 18 2.2 4
0 4 18 7.8 4.4
1 4 18 2.6 7.6
2 4 18 18.1 6.8
3 4 18 12.1 10
4 4 18 4.5 11.8
5 4 18 1.8 7.8
6 4 18 55.69 11.2
-11 5 18 33.5 8.4
-10 5 18 10.8 5.8
-9 5 18 109.29 13.5
-8 5 18 48.7 6.3
-7 5 18 240.18 14.2
-6 5 18 262.97 13.2
-5 5 18 93.79 7.7
-4 5 18 35.8 5.8
-3 5 18 3.4 3.6
-2 5 18 16.9 4.2
-1 5 18 94.99 7.6
0 5 18 83.79 8.6
1 5 18 2.4 3.6
2 5 18 1.9 3.7
3 5 18 17.5 6.1
4 5 18 4.5 5.5
5 5 18 57.99 9.6
-11 6 18 125.99 14.8
-10 6 18 76.49 10.5
-9 6 18 10.4 6.5
-8 6 18 15.7 7.3
-7 6 18 13.7 8
-6 6 18 91.89 10.4
-5 6 18 19.1 6.4
-4 6 18 207.68 13.8
-3 6 18 154.08 12.8
-2 6 18 9.9 6.6
-1 6 18 7.8 6.3
0 6 18 102.79 10.8
1 6 18 23.9 22.5
2 6 18 1.1 7.3
3 6 18 2 192.58
4 6 18 0 10.1
5 6 18 179.18 152.58
-11 7 18 7.8 5.8
-10 7 18 3.4 7.7
-9 7 18 31.5 10
-8 7 18 0.9 8.5
-7 7 18 80.49 8.4
-6 7 18 9.2 9.9
-5 7 18 0 10.3
-4 7 18 80.49 11.5
-3 7 18 19.2 8.4
-2 7 18 10.5 12.3
-1 7 18 14.3 6.9
0 7 18 0 11.9
1 7 18 17.1 7.9
2 7 18 26.7 324.77
3 7 18 0 7.8
4 7 18 76.69 19.5
-10 8 18 0 9.6
-9 8 18 42.9 11.1
-8 8 18 281.67 19.4
-7 8 18 86.99 11.2
-6 8 18 15.9 11.4
-5 8 18 14.3 24.2
-4 8 18 100.89 28.5
-3 8 18 36.5 20.8
-2 8 18 75.49 15.2
-1 8 18 105.89 16.8
0 8 18 21.4 11
1 8 18 0 12.1
2 8 18 54.99 40.1
3 8 18 9.1 19.6
-8 9 18 18 11.3
-7 9 18 20.2 7.6
-6 9 18 66.19 10.6
-5 9 18 12.4 10.9
-4 9 18 0 14.5
-3 9 18 3.4 10.3
-2 9 18 0 11.3
-1 9 18 28 17.3
0 9 18 29.6 18.2
1 9 18 4.3 41.6
-7 10 18 14.5 13.3
-6 10 18 0 12.1
-5 10 18 46 14.1
-4 10 18 14.5 11.6
-3 10 18 14.8 10.7
-2 10 18 48.9 12.7
-1 10 18 0 15.7
-2 -10 19 3.8 4.5
-1 -10 19 38.6 8.6
0 -10 19 0.4 8.3
1 -10 19 43.3 13
2 -10 19 0 12.1
3 -10 19 14.7 13.4
-4 -9 19 9.3 5.5
-3 -9 19 32.3 6.8
-2 -9 19 48.9 9.2
-1 -9 19 8.7 7.3
0 -9 19 19.9 8
1 -9 19 2.3 3.4
2 -9 19 0 6.9
3 -9 19 15.8 6.2
4 -9 19 11.8 4.5
5 -9 19 21.1 4.2
-6 -8 19 49.5 8.1
-5 -8 19 213.08 62.89
-4 -8 19 0 8.4
-3 -8 19 2.6 6.5
-2 -8 19 32.6 10
-1 -8 19 0 6.5
0 -8 19 24.9 8.2
1 -8 19 6.9 5.3
2 -8 19 18.1 7.5
3 -8 19 7.1 5.9
4 -8 19 0 6.3
5 -8 19 1.2 5.3
6 -8 19 15.4 9.6
-7 -7 19 0.2 4
-6 -7 19 36.1 8.6
-5 -7 19 1 3.7
-4 -7 19 20.8 5.3
-3 -7 19 0.3 5.6
-2 -7 19 90.09 7.1
-1 -7 19 21.8 5.1
0 -7 19 2.9 3.8
1 -7 19 6.3 6.1
2 -7 19 15.3 4.4
3 -7 19 17.3 11.3
4 -7 19 17.7 5
5 -7 19 13.4 9.7
6 -7 19 11.7 10.3
7 -7 19 28.4 13.9
-8 -6 19 0 9.1
-7 -6 19 20.4 9.1
-6 -6 19 83.89 8.8
-5 -6 19 85.19 12.5
-4 -6 19 56.99 8.2
-3 -6 19 25 4.7
-2 -6 19 11.8 6.2
-1 -6 19 49.99 7
0 -6 19 743.23 41.1
1 -6 19 245.48 17.5
2 -6 19 13.8 5.8
3 -6 19 3 4.6
4 -6 19 0 6.9
5 -6 19 1.3 2.9
6 -6 19 42.7 88.79
7 -6 19 104.89 19.4
-9 -5 19 16.2 5.1
-8 -5 19 157.98 10.3
-7 -5 19 16.5 6
-6 -5 19 43.3 5.4
-5 -5 19 3.2 3.8
-4 -5 19 64.49 5.5
-3 -5 19 7.7 2.6
-2 -5 19 39.2 7.2
-1 -5 19 2.1 3.1
0 -5 19 1.7 3
1 -5 19 2.4 3.1
2 -5 19 124.39 8.1
3 -5 19 6.8 3.6
4 -5 19 11.3 3.3
5 -5 19 38.4 3.4
6 -5 19 33.2 11.1
7 -5 19 4 7.5
-9 -4 19 16.7 9.8
-8 -4 19 25.6 6.6
-7 -4 19 94.19 12.7
-6 -4 19 0 5.4
-5 -4 19 30.6 4.6
-4 -4 19 427.46 23
-3 -4 19 58.69 5.6
-2 -4 19 13.9 4.6
-1 -4 19 22.9 4.9
0 -4 19 161.48 12.3
1 -4 19 55.09 6.7
2 -4 19 18.3 5
3 -4 19 408.76 44.2
4 -4 19 24.2 5.5
5 -4 19 0 3.7
6 -4 19 6.2 10.1
7 -4 19 14.2 10.9
8 -4 19 13.2 310.87
-10 -3 19 12.8 6.5
-9 -3 19 46.7 6.7
-8 -3 19 2.7 3.1
-7 -3 19 1.8 2.5
-6 -3 19 15.2 8.2
-5 -3 19 149.39 15.9
-4 -3 19 1.5 3.9
-3 -3 19 235.18 8.9
-2 -3 19 51.99 4.5
-1 -3 19 13 3
0 -3 19 212.78 9.8
1 -3 19 251.17 11
2 -3 19 38 4.6
3 -3 19 5.3 3.2
4 -3 19 6.4 3.2
5 -3 19 26.1 4.5
6 -3 19 5 1.9
7 -3 19 0 6.9
8 -3 19 1.3 9.8
-10 -2 19 39.2 10.4
-9 -2 19 8.3 7.4
-8 -2 19 24.6 8.5
-7 -2 19 28.4 8.4
-6 -2 19 47.6 12.9
-5 -2 19 176.88 196.48
-4 -2 19 58.89 8.7
-3 -2 19 0 6
-2 -2 19 1356.26 77.19
-1 -2 19 60.89 7
0 -2 19 88.39 9
1 -2 19 2.8 4.2
2 -2 19 81.69 9.3
3 -2 19 119.19 9.3
4 -2 19 14.8 4.3
5 -2 19 0 5.4
6 -2 19 2.3 7.2
7 -2 19 50.49 5.9
8 -2 19 0 13
-11 -1 19 21 5.8
-10 -1 19 3.2 5
-9 -1 19 29.5 8.1
-8 -1 19 2.3 4.2
-7 -1 19 224.58 16.9
-6 -1 19 41.7 10.6
-5 -1 19 0 3.5
-4 -1 19 17.4 5.2
-3 -1 19 114.99 13.5
-2 -1 19 149.79 15.4
-1 -1 19 26.2 3.8
0 -1 19 3.5 2.3
1 -1 19 300.17 9.7
2 -1 19 10.8 3.1
3 -1 19 12.5 3.5
4 -1 19 67.79 7.6
5 -1 19 45.8 7
6 -1 19 1.5 3.1
7 -1 19 10.2 5.8
8 -1 19 25.1 12.8
-11 0 19 3.9 8.5
-10 0 19 0 5.6
-9 0 19 9.3 7.1
-8 0 19 2.8 6.4
-7 0 19 8.1 7
-6 0 19 0.7 6.8
-5 0 19 0 6.5
-4 0 19 6.2 5.8
-3 0 19 16.8 10.2
-2 0 19 10.3 9.4
-1 0 19 3.6 3.1
0 0 19 1.7 3.5
1 0 19 1.3 3
2 0 19 6.7 4.7
3 0 19 3.9 7.9
4 0 19 6.4 5.3
5 0 19 0.1 5.4
6 0 19 7.6 5.4
7 0 19 0 5.1
-11 1 19 6.2 5.8
-10 1 19 4.4 4
-9 1 19 17.6 6.7
-8 1 19 22.5 7.7
-7 1 19 426.36 28.1
-6 1 19 12.9 7.1
-5 1 19 0.8 3.6
-4 1 19 2.2 5.8
-3 1 19 21 8.4
-2 1 19 320.87 12.1
-1 1 19 5.6 2.7
0 1 19 128.89 6.1
1 1 19 82.69 5.9
2 1 19 3.8 3
3 1 19 3.1 3.5
4 1 19 58.69 6.5
5 1 19 28.9 6.5
6 1 19 2.3 4.9
7 1 19 0 7.8
-11 2 19 13.7 11.4
-10 2 19 25.8 5.4
-9 2 19 15.1 11.3
-8 2 19 5.9 11.2
-7 2 19 10 12.3
-6 2 19 519.05 559.94
-5 2 19 108.19 14.6
-4 2 19 12.9 9.6
-3 2 19 1512.55 81.49
-2 2 19 74.49 6.3
-1 2 19 87.99 9
0 2 19 40.7 5.8
1 2 19 97.09 9.6
2 2 19 132.19 11.6
3 2 19 16 5.3
4 2 19 0.1 8.4
5 2 19 0.6 6.9
6 2 19 0 7.2
7 2 19 0 13.4
-11 3 19 1 6.3
-10 3 19 42 7.2
-9 3 19 4.5 6.1
-8 3 19 0.9 4.9
-7 3 19 174.68 19.5
-6 3 19 60.39 21.6
-5 3 19 30.5 5.2
-4 3 19 145.69 8
-3 3 19 39.4 4.2
-2 3 19 59.39 5.2
-1 3 19 478.45 15.7
0 3 19 93.19 6.9
1 3 19 26.5 4.2
2 3 19 24.5 4.4
3 3 19 8.9 4.1
4 3 19 12.2 4.7
5 3 19 5.1 7.2
6 3 19 3.8 8.2
-11 4 19 85.89 15.8
-10 4 19 39.9 7.3
-9 4 19 99.49 10.1
-8 4 19 12.5 10.3
-7 4 19 22.9 3.6
-6 4 19 554.54 27.1
-5 4 19 112.89 6.7
-4 4 19 29.1 5
-3 4 19 29.4 5.5
-2 4 19 262.57 16.2
-1 4 19 83.29 8.5
0 4 19 35 7.6
1 4 19 629.94 124.39
2 4 19 25.4 8.3
3 4 19 0 10.3
4 4 19 0 12.5
5 4 19 0 12.8
6 4 19 19.8 111.79
-11 5 19 102.09 14
-10 5 19 42.3 8.7
-9 5 19 0 3.9
-8 5 19 41 4.8
-7 5 19 33 5.4
-6 5 19 25.1 4.2
-5 5 19 49.4 6.4
-4 5 19 38 6.7
-3 5 19 3.5 3.9
-2 5 19 22.1 5.6
-1 5 19 53.79 7.3
0 5 19 24.7 6
1 5 19 12.9 4.1
2 5 19 2.4 3.9
3 5 19 91.39 14.2
4 5 19 2.9 6.8
5 5 19 100.49 11.7
-11 6 19 16 8.8
-10 6 19 0 7
-9 6 19 71.59 10
-8 6 19 175.58 21
-7 6 19 149.69 16.2
-6 6 19 2 8.9
-5 6 19 5.8 7.8
-4 6 19 44 9.9
-3 6 19 1003.6 65.39
-2 6 19 378.66 27.9
-1 6 19 49.5 10.9
0 6 19 16.3 6.4
1 6 19 3.1 19.3
2 6 19 1.7 8.1
3 6 19 44.5 253.07
4 6 19 105.99 18.9
-10 7 19 7.6 8.2
-9 7 19 67.89 10.8
-8 7 19 15.7 7.3
-7 7 19 29.4 6.2
-6 7 19 56.99 7.9
-5 7 19 118.39 10.7
-4 7 19 3.4 8.3
-3 7 19 8 5.6
-2 7 19 39.9 7.7
-1 7 19 5 5.1
0 7 19 0 17.5
1 7 19 10.7 9.4
3 7 19 26.1 11.1
-9 8 19 122.49 22.3
-8 8 19 0.1 8.5
-7 8 19 12.9 8.5
-6 8 19 89.09 15.7
-5 8 19 65.09 12.3
-4 8 19 24 12.2
-3 8 19 2.6 7.3
-2 8 19 37.3 12.1
-1 8 19 37.5 11.8
0 8 19 32.5 12.2
1 8 19 12.3 15
2 8 19 17.3 27.1
-8 9 19 8.6 9.8
-7 9 19 59.29 8.9
-6 9 19 22.9 10.7
-5 9 19 16.3 10.8
-4 9 19 17.7 12.8
-3 9 19 4.4 9.6
-2 9 19 8.9 11.7
-1 9 19 16.9 11.1
0 9 19 0 31.6
-6 10 19 115.09 16.2
-5 10 19 14.5 13.1
-4 10 19 165.58 20.7
-3 10 19 44.2 15.2
-2 10 19 0 15
0 -10 20 7.6 4.9
1 -10 20 0 4.8
-3 -9 20 34.5 8.8
-2 -9 20 15.1 6
-1 -9 20 0 11.5
0 -9 20 14.3 4.7
1 -9 20 11.2 7.8
2 -9 20 13 7
3 -9 20 0 6.5
4 -9 20 46.4 5.1
-5 -8 20 1.9 8.3
-4 -8 20 26.8 8.9
-3 -8 20 0 7.9
-2 -8 20 9.4 8.8
-1 -8 20 1 5.8
0 -8 20 18.9 10.6
1 -8 20 0 202.58
2 -8 20 0 7.2
3 -8 20 24.1 8
4 -8 20 58.79 11.6
5 -8 20 10.2 5
-6 -7 20 51.59 7.4
-5 -7 20 2.9 4.3
-4 -7 20 22.5 7.7
-3 -7 20 5.7 5.9
-2 -7 20 12.3 4.3
-1 -7 20 4.2 4.5
0 -7 20 204.98 11.5
1 -7 20 18.4 5.4
2 -7 20 2.3 4.1
3 -7 20 4.8 6.7
4 -7 20 0.1 7.6
5 -7 20 10.5 10
6 -7 20 0 10.2
-7 -6 20 0 7.5
-6 -6 20 49.99 7.6
-5 -6 20 8.8 6.8
-4 -6 20 16 6
-3 -6 20 222.38 13.2
-2 -6 20 46.7 9
-1 -6 20 0.5 4.8
0 -6 20 105.19 11.4
1 -6 20 97.29 9
2 -6 20 18 6.8
3 -6 20 22.9 5.9
4 -6 20 13.3 10.9
5 -6 20 0 3.4
7 -6 20 6 82.59
-8 -5 20 98.69 10.5
-7 -5 20 25 4.6
-6 -5 20 1 2.9
-5 -5 20 84.89 7.4
-4 -5 20 4.5 3.2
-3 -5 20 18.3 3.3
-2 -5 20 8.1 4.7
-1 -5 20 13.6 4.3
0 -5 20 40.8 5.9
1 -5 20 7.2 3.6
2 -5 20 13.1 4.3
3 -5 20 1.9 3.1
4 -5 20 2.8 2.3
5 -5 20 0.2 1.9
6 -5 20 25.1 11.1
7 -5 20 15.4 10.8
-9 -4 20 28.6 12.2
-8 -4 20 34.6 9.5
-7 -4 20 36.1 5.9
-6 -4 20 113.19 11
-5 -4 20 42.5 5.7
-4 -4 20 56.19 5.3
-3 -4 20 79.39 6.1
-2 -4 20 128.99 10.8
-1 -4 20 7.2 5.3
0 -4 20 271.57 20.2
1 -4 20 0 4.1
2 -4 20 1.2 3.8
3 -4 20 3.6 5.2
4 -4 20 9.8 5.5
5 -4 20 24 3.8
6 -4 20 4.2 10.2
7 -4 20 72.59 17.4
-10 -3 20 1.9 5.9
-9 -3 20 2.6 5.2
-8 -3 20 149.09 10.6
-7 -3 20 0.6 4.1
-6 -3 20 13.2 8.1
-5 -3 20 676.13 43.4
-4 -3 20 78.89 11.7
-3 -3 20 76.89 9.6
-2 -3 20 208.98 8.6
-1 -3 20 71.79 6.2
0 -3 20 8.6 2.9
1 -3 20 54.59 6.5
2 -3 20 80.79 7.3
3 -3 20 85.19 7.2
4 -3 20 74.29 6.4
5 -3 20 1 3
6 -3 20 0.1 1.8
7 -3 20 1.6 7.3
-10 -2 20 2.7 24.2
-9 -2 20 0 10.4
-8 -2 20 4.3 7.6
-7 -2 20 3.1 6.8
-6 -2 20 0 6.8
-5 -2 20 260.27 428.96
-4 -2 20 65.89 15
-3 -2 20 148.59 12.9
-2 -2 20 32.1 6.2
-1 -2 20 13.9 5.1
0 -2 20 0 4.3
1 -2 20 5.4 4.9
2 -2 20 85.19 8.1
3 -2 20 33.2 5.8
4 -2 20 15.7 4.4
5 -2 20 9.1 7
6 -2 20 23.6 12.8
7 -2 20 12.1 5.1
-10 -1 20 5.2 7.1
-9 -1 20 7.7 7.3
-8 -1 20 14.2 7.6
-7 -1 20 51.09 11.1
-6 -1 20 41.1 7.2
-5 -1 20 99.09 14.3
-4 -1 20 6.7 4.7
-3 -1 20 784.22 44
-2 -1 20 62.09 11.6
-1 -1 20 1.8 3.5
0 -1 20 39.8 4.5
1 -1 20 17.5 3.3
2 -1 20 42.9 5
3 -1 20 14.1 4.1
4 -1 20 2.2 3.3
5 -1 20 1.4 3.5
6 -1 20 0.9 3.5
7 -1 20 1.5 5.6
-11 0 20 5.3 9.8
-10 0 20 9.4 7.3
-9 0 20 42.1 10.3
-8 0 20 1 5.3
-7 0 20 12.7 7.4
-6 0 20 0 7.2
-5 0 20 115.39 19.8
-4 0 20 48.2 14.5
-3 0 20 11.9 10.7
-2 0 20 44.2 13.2
-1 0 20 92.99 6.9
0 0 20 11.3 4.2
1 0 20 106.29 7.4
2 0 20 4.2 3.9
3 0 20 28.4 6.5
4 0 20 108.69 11.1
5 0 20 7.4 5.6
6 0 20 98.79 10.7
7 0 20 150.98 14
-11 1 20 16.8 8.2
-10 1 20 1.1 15.8
-9 1 20 10.4 7
-8 1 20 21.9 13.9
-7 1 20 85.99 14.5
-6 1 20 70.39 12.6
-5 1 20 28.8 9.1
-4 1 20 170.88 17.1
-3 1 20 501.25 31.8
-2 1 20 3 2.5
-1 1 20 38.2 4.1
0 1 20 23.8 3.5
1 1 20 4.4 2.9
2 1 20 48 6
3 1 20 5.7 4
4 1 20 7.5 5.6
5 1 20 3.3 4.1
6 1 20 10.2 4.6
7 1 20 10.3 7.9
-11 2 20 5.7 8.6
-10 2 20 10.7 8
-9 2 20 6.7 10.2
-8 2 20 0 9.4
-7 2 20 7.7 9.5
-6 2 20 123.59 154.18
-5 2 20 126.39 42.3
-4 2 20 28.8 15
-3 2 20 77.59 9.2
-2 2 20 45.3 5
-1 2 20 11.5 6.1
0 2 20 25.4 4.7
1 2 20 96.39 8.1
2 2 20 49.5 6.7
3 2 20 6.1 5.2
4 2 20 14.7 19.7
5 2 20 29.2 13.5
6 2 20 0 10
-11 3 20 13.4 5.5
-10 3 20 28.4 22.3
-9 3 20 50.09 18.7
-8 3 20 4.9 9.7
-7 3 20 233.08 22.6
-6 3 20 485.75 37.6
-5 3 20 16.5 12.5
-4 3 20 207.88 11.9
-3 3 20 77.19 6.8
-2 3 20 49.3 4.9
-1 3 20 35.1 4.7
0 3 20 8.5 3.3
1 3 20 174.88 9.2
2 3 20 32.1 5.5
3 3 20 20 5.8
4 3 20 5.3 4.5
5 3 20 0 6.8
6 3 20 9.1 9.8
-11 4 20 23.7 34.4
-10 4 20 6 6.4
-9 4 20 58.39 6.4
-8 4 20 203.98 21.4
-7 4 20 82.79 12.3
-6 4 20 40.7 11.5
-5 4 20 114.79 7.2
-4 4 20 195.98 14.9
-3 4 20 14.8 15
-2 4 20 551.54 33.8
-1 4 20 13.1 6.2
0 4 20 5.1 5.3
1 4 20 6.4 14.7
2 4 20 25 10.1
3 4 20 8.7 8.6
4 4 20 0 13.5
5 4 20 69.59 19.3
-11 5 20 6.4 6.9
-10 5 20 62.69 8.2
-9 5 20 1.2 4
-8 5 20 1.9 3.7
-7 5 20 101.69 6.2
-6 5 20 40.7 4.4
-5 5 20 2.8 3
-4 5 20 22.3 5.3
-3 5 20 11.3 4.6
-2 5 20 80.19 8.8
-1 5 20 19.4 5
0 5 20 3.7 5.7
1 5 20 5.6 4.4
2 5 20 2.9 4.1
3 5 20 1.4 7.2
4 5 20 57.69 12
-10 6 20 29.5 8.1
-9 6 20 9.9 12.2
-8 6 20 10.2 10.9
-7 6 20 15.5 10.9
-6 6 20 242.68 24.5
-5 6 20 94.99 9.9
-4 6 20 1.9 5.8
-3 6 20 234.18 15.5
-2 6 20 88.29 10.5
-1 6 20 89.69 13.3
0 6 20 41.4 7.9
1 6 20 22.1 30.6
2 6 20 0.2 9.5
4 6 20 7.1 235.48
-10 7 20 86.59 9.5
-9 7 20 45.4 7.5
-8 7 20 18.7 8.2
-7 7 20 39.9 7.5
-6 7 20 9.2 7.5
-5 7 20 21.7 7.4
-4 7 20 48.1 7.3
-3 7 20 123.69 10.8
-2 7 20 0.6 4.4
-1 7 20 7.6 5
0 7 20 4.1 9
1 7 20 3.8 6.6
2 7 20 17 17.5
3 7 20 15.2 9.8
-9 8 20 4 8.6
-8 8 20 0.4 9
-7 8 20 19 9
-6 8 20 28.1 13
-5 8 20 4.2 10.3
-4 8 20 0 11.3
-3 8 20 0 72.79
-2 8 20 23.5 12.1
-1 8 20 138.39 16.7
0 8 20 82.19 18.1
1 8 20 10.8 14.1
-8 9 20 79.69 8.9
-7 9 20 12.5 7.4
-6 9 20 21.7 11.1
-5 9 20 90.99 18
-4 9 20 5.6 9
-3 9 20 23.5 12.1
-2 9 20 11.5 11.8
-1 9 20 22.2 16.1
-2 -9 21 42.3 9.1
-1 -9 21 10 5.8
0 -9 21 0.4 4
1 -9 21 0 7.7
2 -9 21 10.3 7.3
3 -9 21 0 4.7
-5 -8 21 7.3 4.6
-4 -8 21 84.69 12.7
-3 -8 21 0 5.9
-2 -8 21 93.89 13.8
-1 -8 21 49.4 8.4
0 -8 21 68.89 18.5
1 -8 21 57.59 10.5
2 -8 21 71.49 10.2
3 -8 21 20.5 7.6
4 -8 21 11.9 7
-6 -7 21 3.9 5.9
-5 -7 21 3.1 4.6
-4 -7 21 0.3 4.2
-3 -7 21 45 6.4
-2 -7 21 34.5 5.5
-1 -7 21 77.79 8.1
0 -7 21 85.19 8.6
1 -7 21 55.29 7.7
2 -7 21 7.8 4.4
3 -7 21 13.4 6.8
4 -7 21 22.5 6.7
5 -7 21 6.9 11.2
-7 -6 21 13 8.6
-6 -6 21 26.5 7.2
-5 -6 21 60.59 8.7
-4 -6 21 0 5.3
-3 -6 21 11.4 3.9
-2 -6 21 0 4.8
-1 -6 21 122.49 12.2
0 -6 21 1.3 5
1 -6 21 59.99 8.6
2 -6 21 6.2 4.9
3 -6 21 14.9 5.9
4 -6 21 6.7 64.29
5 -6 21 5.5 3.8
6 -6 21 3.5 70.59
-8 -5 21 31.7 5.3
-7 -5 21 14.4 4.6
-6 -5 21 5.5 5.6
-5 -5 21 1.1 2.2
-4 -5 21 6.5 3.4
-3 -5 21 2.3 3
-2 -5 21 17.2 4.6
-1 -5 21 1.5 3.1
0 -5 21 85.89 6.9
1 -5 21 4.7 3.5
2 -5 21 10.8 3.7
3 -5 21 1.1 2.9
4 -5 21 14.2 4.3
5 -5 21 4 2.2
6 -5 21 7.5 9
-9 -4 21 11.7 12.1
-8 -4 21 11.8 9.8
-7 -4 21 25.3 9.5
-6 -4 21 44.7 11.9
-5 -4 21 196.48 13.1
-4 -4 21 80.49 8.2
-3 -4 21 4.6 3.7
-2 -4 21 4.9 3.8
-1 -4 21 9 4.9
0 -4 21 30.6 5.3
1 -4 21 85.89 9
2 -4 21 35.5 6.1
3 -4 21 0.1 4.6
4 -4 21 72.39 12.5
5 -4 21 25.1 6.3
6 -4 21 37.1 15
7 -4 21 30.9 14.9
-9 -3 21 0 12.1
-8 -3 21 12.3 8.9
-7 -3 21 1.2 5.7
-6 -3 21 0 6
-5 -3 21 31 10.5
-4 -3 21 13.2 5.2
-3 -3 21 2.9 4.3
-2 -3 21 90.69 6.5
-1 -3 21 50.69 4.9
0 -3 21 203.48 12
1 -3 21 3.6 3.5
2 -3 21 18.3 4.7
3 -3 21 101.59 7.1
4 -3 21 60.19 6.6
5 -3 21 4.6 2.6
6 -3 21 9.4 2.5
7 -3 21 2.8 8.2
-9 -2 21 15.7 8.3
-8 -2 21 2 7.6
-7 -2 21 50.29 16.1
-6 -2 21 195.18 21.4
-5 -2 21 311.17 39.4
-4 -2 21 6.6 177.78
-3 -2 21 337.97 42.2
-2 -2 21 15.6 66.89
-1 -2 21 47.9 8.1
0 -2 21 3.5 6.7
1 -2 21 5.2 4.9
2 -2 21 6.5 4.9
3 -2 21 77.99 9.1
4 -2 21 68.49 8.9
5 -2 21 2.8 6
6 -2 21 27.4 6.7
7 -2 21 4.5 10.7
-10 -1 21 98.59 15.4
-9 -1 21 54.29 10.7
-8 -1 21 38.7 7.7
-7 -1 21 19.3 8
-6 -1 21 65.59 11
-5 -1 21 120.09 17.6
-4 -1 21 142.49 16.5
-3 -1 21 366.16 26.2
-2 -1 21 75.09 11.4
-1 -1 21 131.99 8
0 -1 21 74.69 6.3
1 -1 21 2.4 2.5
2 -1 21 17.6 3.6
3 -1 21 150.48 8.5
4 -1 21 14.7 4.8
5 -1 21 5.1 4
6 -1 21 8.6 4.2
7 -1 21 36.6 10.8
-10 0 21 1.7 6.7
-9 0 21 6 6.3
-8 0 21 4.6 6
-7 0 21 14.4 8.6
-6 0 21 1.7 7.8
-5 0 21 0 6.7
-3 0 21 25 12.1
-2 0 21 5.9 8.9
-1 0 21 12.1 3.3
0 0 21 10.3 4.6
1 0 21 0.5 4.5
2 0 21 4.4 5.6
3 0 21 1.4 4.4
4 0 21 0 7.8
5 0 21 14.4 6.3
6 0 21 3.7 6.4
-11 1 21 0 19.2
-10 1 21 32.9 10.4
-9 1 21 95.79 12
-8 1 21 0 15.3
-7 1 21 6.7 19.2
-6 1 21 14 10.6
-5 1 21 323.57 27.4
-4 1 21 45.6 14.8
-3 1 21 699.33 41.6
-2 1 21 98.49 6
-1 1 21 44.9 4.1
0 1 21 36.7 4.8
1 1 21 43.2 4.6
2 1 21 269.47 11.3
3 1 21 22.4 4.6
4 1 21 15 5
5 1 21 1.3 4.4
6 1 21 0 7.2
-10 2 21 0 7.5
-9 2 21 0 9.9
-8 2 21 103.09 19
-7 2 21 335.07 32.4
-6 2 21 529.05 47.9
-5 2 21 4.4 63.89
-4 2 21 710.93 118.79
-3 2 21 16.4 190.48
-2 2 21 128.89 11.2
-1 2 21 11.3 18.9
0 2 21 13.1 4.1
1 2 21 4.6 4.1
2 2 21 65.69 10.5
3 2 21 69.89 14.4
4 2 21 15.9 10.8
5 2 21 27.1 12.2
6 2 21 38.7 14.9
-11 3 21 0 6.6
-10 3 21 0 19.8
-9 3 21 1.8 17.8
-8 3 21 0 15.1
-7 3 21 19.5 14.9
-6 3 21 102.49 16.9
-5 3 21 0 11.3
-4 3 21 16.2 4.7
-3 3 21 24.1 4
-2 3 21 150.78 8.7
-1 3 21 102.59 9.1
0 3 21 30.2 4.7
1 3 21 109.69 8.6
2 3 21 57.29 7.3
3 3 21 1.8 6.5
4 3 21 24.3 10.7
5 3 21 0 7.3
-11 4 21 0.9 7.6
-10 4 21 8.3 13.7
-9 4 21 0 11.5
-8 4 21 141.69 19.3
-7 4 21 196.58 23.5
-6 4 21 204.28 17.8
-5 4 21 28.4 8.3
-4 4 21 1.7 3.6
-3 4 21 17.9 9.5
-2 4 21 12.8 5.7
-1 4 21 156.78 12
0 4 21 66.29 8.3
1 4 21 0 6.7
2 4 21 112.19 18.7
3 4 21 49.4 12.6
4 4 21 68.59 19
5 4 21 65.59 19.6
-10 5 21 67.89 8
-9 5 21 0 14.2
-8 5 21 6.7 2.7
-7 5 21 8.4 2.7
-6 5 21 34.8 4
-5 5 21 2.6 2.9
-4 5 21 7.1 4.6
-3 5 21 46.8 6.4
-2 5 21 32.6 5.8
-1 5 21 2.1 4.4
0 5 21 23.1 5.5
1 5 21 4.6 4.2
2 5 21 1.5 5.1
3 5 21 25.3 9.7
4 5 21 2.3 7.9
-10 6 21 32.2 14.3
-9 6 21 33.1 12.1
-8 6 21 104.69 15.7
-7 6 21 50.39 11.2
-6 6 21 0.3 9.7
-5 6 21 8.6 5.3
-4 6 21 106.49 11.5
-3 6 21 13.4 5.9
-2 6 21 142.29 11.6
-1 6 21 11.6 6.1
0 6 21 0 10.4
1 6 21 8.7 183.38
2 6 21 9.8 10.8
3 6 21 3.4 201.08
-9 7 21 4.7 5.8
-8 7 21 14.8 9.5
-7 7 21 15.6 6.7
-6 7 21 38.2 6.9
-5 7 21 46.7 7
-4 7 21 51.59 8.1
-3 7 21 147.19 13
-2 7 21 8.5 5.1
-1 7 21 17.4 9.7
0 7 21 41.7 12.5
1 7 21 14 7.5
2 7 21 2.8 13.5
-8 8 21 113.19 13.7
-7 8 21 63.29 9.8
-6 8 21 115.39 19.6
-5 8 21 76.79 14.9
-4 8 21 181.88 23.8
-3 8 21 73.49 16.3
-2 8 21 165.98 19.3
-1 8 21 0 12.3
0 8 21 0 11.9
-7 9 21 1.4 4.6
-6 9 21 59.79 14
-5 9 21 0.7 17
-4 9 21 7.4 10.8
-3 9 21 3 17.6
-2 9 21 3.9 15.4
-1 -9 22 1.4 5.8
0 -9 22 4.1 4.1
1 -9 22 36.5 6.1
-4 -8 22 4.8 7.8
-3 -8 22 5.1 7.2
-2 -8 22 29.6 9.8
-1 -8 22 21.3 7.4
0 -8 22 0 8.6
2 -8 22 7.4 8.3
3 -8 22 0 8.1
4 -8 22 20.9 7.7
-5 -7 22 138.69 14
-4 -7 22 21.7 5.9
-3 -7 22 6.7 4.1
-2 -7 22 0.7 4.2
-1 -7 22 6.6 4.7
0 -7 22 1.4 5.3
1 -7 22 69.69 9.9
2 -7 22 11.6 4.8
3 -7 22 1.7 6.2
4 -7 22 8.1 3.8
5 -7 22 25.6 8.1
-7 -6 22 0.6 4.5
-6 -6 22 26.3 7.4
-5 -6 22 0 6
-4 -6 22 13.9 7
-3 -6 22 0.9 4.9
-2 -6 22 92.09 10.5
-1 -6 22 215.68 19.8
0 -6 22 3.3 5.4
1 -6 22 0 5.1
2 -6 22 0.7 4.6
3 -6 22 0 6.8
4 -6 22 38.7 9.6
5 -6 22 29.1 4.9
-8 -5 22 0 7.5
-7 -5 22 63.89 9.1
-6 -5 22 1.9 2.8
-5 -5 22 2.3 2.7
-4 -5 22 0 2.2
-3 -5 22 53.19 5.1
-2 -5 22 89.79 8.7
-1 -5 22 2.8 3.5
0 -5 22 60.19 6.5
1 -5 22 116.29 8.9
2 -5 22 0.9 3.2
3 -5 22 3.9 3.2
4 -5 22 1.5 3.3
5 -5 22 0.9 2.3
6 -5 22 23.8 11.7
-8 -4 22 9.4 84.39
-7 -4 22 0 12
-6 -4 22 6.4 7.4
-5 -4 22 17.7 10.7
-4 -4 22 0 6.9
-3 -4 22 0.2 3.5
-2 -4 22 38.6 6.6
-1 -4 22 337.57 25.6
0 -4 22 0 4.5
1 -4 22 25.5 5.4
2 -4 22 35.6 6.3
3 -4 22 21.5 4.8
4 -4 22 0 4.6
5 -4 22 1.4 4.8
6 -4 22 0 10.3
-9 -3 22 12.1 9.2
-8 -3 22 13.4 8.2
-7 -3 22 26 8.7
-6 -3 22 1.4 7.1
-5 -3 22 103.59 16.2
-4 -3 22 178.58 17.6
-3 -3 22 93.19 23.1
-2 -3 22 44.4 4.9
-1 -3 22 22.7 4.2
0 -3 22 24.7 5.1
1 -3 22 38.7 4.9
2 -3 22 25.9 4.9
3 -3 22 287.77 12.8
4 -3 22 0.8 4.1
5 -3 22 31.9 8.3
6 -3 22 3 2.8
-9 -2 22 52.79 15.8
-8 -2 22 46.9 11.8
-7 -2 22 0 7.2
-6 -2 22 10.1 8.3
-5 -2 22 104.59 17.2
-4 -2 22 62.09 14
-3 -2 22 0.9 173.78
-2 -2 22 97.79 300.87
-1 -2 22 4 4.1
0 -2 22 46 216.68
1 -2 22 29.6 7.4
2 -2 22 171.68 13.1
3 -2 22 130.09 10.1
4 -2 22 24.5 7.8
5 -2 22 13.1 7.3
6 -2 22 6.6 11.9
-10 -1 22 1.1 7.8
-9 -1 22 10 7.5
-8 -1 22 17 7.8
-7 -1 22 23.4 8.9
-6 -1 22 16 7.4
-5 -1 22 0 14.2
-4 -1 22 0.1 350.56
-3 -1 22 84.39 43.7
-2 -1 22 136.29 18.2
-1 -1 22 32 5.7
0 -1 22 9.7 3.4
1 -1 22 7.8 2.8
2 -1 22 0.2 3.8
3 -1 22 75.29 6.7
4 -1 22 1 4.3
5 -1 22 6.8 4.4
6 -1 22 0 4.2
-10 0 22 66.29 38.6
-9 0 22 169.98 17.6
-8 0 22 469.95 33.3
-7 0 22 769.22 48.3
-6 0 22 360.16 41.3
-5 0 22 94.89 22.2
-4 0 22 286.57 34.3
-1 0 22 0.3 4.1
0 0 22 12.7 5.5
1 0 22 45.5 5.3
2 0 22 101.49 8.8
3 0 22 26.4 11.4
5 0 22 41.2 14.5
6 0 22 34.7 14.5
-10 1 22 2.9 7
-9 1 22 3.6 5.4
-8 1 22 9.7 19.9
-7 1 22 3.8 17.7
-6 1 22 19.5 16.8
-5 1 22 19.6 13.5
-4 1 22 120.59 125.99
-3 1 22 35.4 35.6
-2 1 22 17.7 8.7
-1 1 22 16.9 4
0 1 22 11.1 2.9
1 1 22 6.2 3
2 1 22 69.19 6.6
3 1 22 30 5.2
4 1 22 5.3 4.7
5 1 22 4 5
6 1 22 1.8 7.2
-10 2 22 2.5 12.8
-9 2 22 86.89 16.6
-8 2 22 6.4 10.5
-7 2 22 3.8 10.8
-6 2 22 300.47 28
-5 2 22 77.19 16.7
-4 2 22 0.7 62.49
-3 2 22 66.19 108.19
-2 2 22 12.3 4.6
-1 2 22 2.6 77.89
0 2 22 7 6.5
1 2 22 231.88 14.2
2 2 22 108.09 12.2
4 2 22 47 13.2
5 2 22 0 12.6
-10 3 22 17 31.2
-9 3 22 65.99 22
-8 3 22 4 17.1
-7 3 22 2.6 11.9
-6 3 22 348.77 29.4
-5 3 22 65.19 14.5
-4 3 22 1.6 4.4
-3 3 22 40.6 4.7
-2 3 22 10.5 4.3
-1 3 22 2.9 3.6
0 3 22 25.7 4.8
1 3 22 121.19 8.6
2 3 22 173.98 12.4
3 3 22 41.7 7.2
4 3 22 13.2 6.5
5 3 22 6.7 6.2
-10 4 22 32.1 240.68
-9 4 22 22.4 11.8
-8 4 22 0 10.6
-7 4 22 146.09 18.5
-6 4 22 12 11.5
-5 4 22 25.2 8
-4 4 22 58.09 6.3
-3 4 22 332.57 35.6
-2 4 22 29.5 5.7
-1 4 22 44.2 7.1
0 4 22 17.3 6.8
1 4 22 0 6.3
2 4 22 1.3 12.9
3 4 22 0 9.9
4 4 22 0 12.8
-10 5 22 22.9 20.3
-9 5 22 13.6 8.7
-8 5 22 0.2 5.3
-7 5 22 3.6 4.9
-6 5 22 18.9 3.1
-5 5 22 47.5 5.2
-4 5 22 108.19 11.2
-3 5 22 6.2 4
-2 5 22 176.08 11.1
-1 5 22 41.1 6.6
0 5 22 3.1 4.3
1 5 22 3.1 4.6
2 5 22 3.2 5
3 5 22 6.8 8.1
-9 6 22 7.6 6.3
-8 6 22 5.5 6
-7 6 22 53.89 8.1
-6 6 22 10.8 10
-5 6 22 210.68 13.9
-4 6 22 354.86 22.1
-3 6 22 5.8 6.1
-2 6 22 13.6 6.3
-1 6 22 4 6.1
0 6 22 0 10.3
1 6 22 0 12.9
2 6 22 45.2 13.7
-9 7 22 83.99 8.6
-8 7 22 66.89 9.7
-7 7 22 31.4 6.2
-6 7 22 9.9 5.5
-5 7 22 9.4 5.1
-4 7 22 10.1 5.7
-3 7 22 28.4 9.1
-2 7 22 75.39 10.1
-1 7 22 7.6 9.6
0 7 22 0 10.8
1 7 22 24.8 7.5
-8 8 22 4.8 12.1
-7 8 22 64.79 10.5
-6 8 22 41.2 13.9
-5 8 22 24.5 11.7
-4 8 22 37.4 13.2
-2 8 22 0 12.2
-1 8 22 59.49 14.4
-5 9 22 0 19.5
-4 9 22 35.1 13.2
-3 -8 23 7.7 6.6
-2 -8 23 12.6 230.38
-1 -8 23 9.5 6.3
0 -8 23 18.2 8.3
1 -8 23 9.3 7.9
2 -8 23 20.7 6.9
-5 -7 23 19.2 6.3
-4 -7 23 3.6 3.7
-3 -7 23 73.29 7.3
-2 -7 23 9.4 4.8
-1 -7 23 44.8 7
0 -7 23 39 6.9
1 -7 23 196.68 13.2
2 -7 23 13 8.9
3 -7 23 3.8 8.5
4 -7 23 11.4 4.6
-6 -6 23 4.8 81.19
-5 -6 23 5.3 9.4
-4 -6 23 30.3 6.2
-3 -6 23 0 5.2
-2 -6 23 0 6.1
-1 -6 23 14.2 7.4
0 -6 23 360.66 26.5
1 -6 23 0 7.7
2 -6 23 11.2 6
3 -6 23 4.9 6.4
4 -6 23 45.6 16.7
5 -6 23 1 5.8
-7 -5 23 2.2 7.2
-6 -5 23 8.5 8
-5 -5 23 7.6 3.6
-4 -5 23 3.1 2.6
-3 -5 23 1.5 2.5
-2 -5 23 0 3.2
-1 -5 23 4.7 4.5
0 -5 23 54.79 6.5
1 -5 23 6.6 3.9
2 -5 23 3.7 3.7
3 -5 23 12.9 4.1
4 -5 23 3.1 2.9
5 -5 23 2.5 3.1
-8 -4 23 6.4 88.99
-7 -4 23 31.8 11.1
-6 -4 23 0 8
-5 -4 23 1.4 7
-4 -4 23 17.5 10
-3 -4 23 2.3 4.6
-2 -4 23 30.8 6.8
-1 -4 23 4.3 9.4
0 -4 23 40.8 7.5
1 -4 23 0 4.7
2 -4 23 25.5 5.9
3 -4 23 139.79 12.4
4 -4 23 33.5 5.8
5 -4 23 5.3 11.7
-9 -3 23 4.3 9.3
-8 -3 23 16.9 10.3
-7 -3 23 57.69 13.5
-6 -3 23 0 6
-5 -3 23 66.69 11.1
-4 -3 23 15.1 8
-3 -3 23 22.9 8.4
-2 -3 23 42.5 5.7
-1 -3 23 3.5 3.6
0 -3 23 86.09 7.1
1 -3 23 8.9 3.7
2 -3 23 8.3 3.9
3 -3 23 2 3.5
4 -3 23 13 3.7
5 -3 23 2.7 2.8
6 -3 23 40.2 5.6
-8 -2 23 21.4 10.3
-7 -2 23 1.2 8.4
-6 -2 23 15.3 8.8
-5 -2 23 38.1 11
-4 -2 23 14.7 7.3
-3 -2 23 4.8 12.3
-2 -2 23 0.5 194.88
-1 -2 23 183.48 17.2
0 -2 23 16.6 10.6
1 -2 23 64.79 9.6
2 -2 23 81.99 8.3
3 -2 23 3.5 6
4 -2 23 12.1 49.4
5 -2 23 10.4 7.4
6 -2 23 0 11.1
-9 -1 23 1.4 6
-8 -1 23 16.7 8.9
-7 -1 23 141.69 18.5
-6 -1 23 1.5 5.1
-5 -1 23 0 13.4
-4 -1 23 0 13.5
-3 -1 23 19 12.9
-2 -1 23 491.55 37.3
-1 -1 23 121.29 8.9
0 -1 23 54.29 6.5
1 -1 23 3.3 2.9
2 -1 23 81.19 6.5
3 -1 23 6.1 4.7
4 -1 23 1.4 6.4
5 -1 23 1.7 4.8
6 -1 23 8.6 9.3
-10 0 23 0 8.5
-9 0 23 4.2 6.9
-8 0 23 5.4 6.3
-7 0 23 9.5 7.1
-6 0 23 5.6 9.1
-5 0 23 0 6.7
-4 0 23 0 8.7
-3 0 23 7.5 10.1
-2 0 23 0 9
-1 0 23 0.6 4.3
0 0 23 2.2 5.4
1 0 23 0 3.6
2 0 23 0 4.9
3 0 23 1.2 5.2
4 0 23 0.4 10.1
5 0 23 1.5 6.5
-10 1 23 8.8 7.1
-9 1 23 20.9 9.6
-8 1 23 2.6 20.4
-7 1 23 6.8 17.4
-6 1 23 0 13.4
-5 1 23 0 15.3
-4 1 23 0 15.2
-3 1 23 90.69 15.2
-2 1 23 570.64 30.7
-1 1 23 62.49 5.4
0 1 23 3.7 2.9
1 1 23 55.29 6
2 1 23 18.8 5.1
3 1 23 8.8 6.1
4 1 23 6.3 6.2
5 1 23 0 7.2
-9 2 23 32.4 13.7
-8 2 23 20.1 11.2
-7 2 23 14.1 11.5
-6 2 23 101.49 16.9
-5 2 23 15.5 10.2
-4 2 23 63.99 14.2
-3 2 23 0.2 70.09
-2 2 23 180.08 14.7
-1 2 23 19.8 11.4
0 2 23 105.29 10.8
1 2 23 63.39 8.3
2 2 23 3.3 6.9
3 2 23 22.5 140.89
4 2 23 38.5 13
5 2 23 1.1 13.2
-10 3 23 21.3 21.8
-9 3 23 3.7 21.5
-8 3 23 28.1 19.2
-7 3 23 79.79 23.9
-6 3 23 65.69 15.5
-5 3 23 18.3 11.2
-4 3 23 12.5 7.9
-3 3 23 41 5.1
-2 3 23 2.8 3.8
-1 3 23 98.59 8.2
0 3 23 3.3 3.5
1 3 23 4.5 4.7
2 3 23 3 5.1
3 3 23 11.2 5.9
4 3 23 6.5 6.9
-10 4 23 7.4 253.67
-9 4 23 61.29 15.6
-8 4 23 50.59 13.7
-7 4 23 0 9.5
-6 4 23 95.19 16.5
-5 4 23 45 9.9
-4 4 23 52.39 6.4
-3 4 23 0 11.3
-2 4 23 81.59 8.6
-1 4 23 6.2 5.4
0 4 23 13.9 11.1
1 4 23 246.48 17.4
2 4 23 55.59 16.3
3 4 23 33.2 14.8
-9 5 23 0 21.1
-8 5 23 9.3 22.9
-7 5 23 3.8 5.1
-6 5 23 6 4.9
-5 5 23 0.6 3
-4 5 23 8.9 7.3
-3 5 23 0 4.1
-2 5 23 13.7 5.2
-1 5 23 7.1 5.3
0 5 23 6.6 5.4
1 5 23 3 5.5
2 5 23 19.1 6.6
3 5 23 0.7 7.2
-9 6 23 16.8 231.38
-8 6 23 29.4 13.5
-7 6 23 41.3 5.2
-6 6 23 10.8 6.8
-5 6 23 8.5 5.6
-4 6 23 51.69 7.6
-3 6 23 418.56 27.3
-2 6 23 77.29 14.8
-1 6 23 11.1 7
0 6 23 69.19 13.2
1 6 23 70.99 19.4
2 6 23 8.1 16.4
-8 7 23 16.9 7
-7 7 23 22.8 7.1
-6 7 23 37.9 6.5
-5 7 23 0.7 8.2
-4 7 23 59.59 8.7
-3 7 23 55.39 10
-2 7 23 188.98 14.9
-1 7 23 0.4 10.6
0 7 23 3.5 8.7
-7 8 23 14.3 14.2
-6 8 23 3.8 82.79
-5 8 23 3.8 10.6
-4 8 23 27.9 8.8
-3 8 23 0 12.1
-2 8 23 0 12.1
-1 -8 24 18.5 6.3
0 -8 24 7.3 5.2
-4 -7 24 76.99 9.2
-3 -7 24 18.6 5.2
-2 -7 24 0.4 4
-1 -7 24 5 4.4
0 -7 24 1.2 5.8
1 -7 24 6.2 5.1
2 -7 24 70.59 12
3 -7 24 8.4 4.6
-5 -6 24 75.69 10.4
-4 -6 24 27.1 9.7
-3 -6 24 0.7 5.1
-2 -6 24 4.7 4.6
-1 -6 24 12.1 5.6
0 -6 24 22.4 9.7
1 -6 24 41 7.8
2 -6 24 11 6.4
3 -6 24 29.5 7.2
4 -6 24 13.4 7.4
-6 -5 24 6.2 8.1
-5 -5 24 50.09 10.7
-4 -5 24 6.5 6.5
-3 -5 24 14.1 3.1
-2 -5 24 8 2.5
-1 -5 24 56.19 6
0 -5 24 4.6 3.6
1 -5 24 5.2 4
2 -5 24 6.1 3.9
3 -5 24 5.2 3.7
4 -5 24 1.5 3.8
-7 -4 24 0 77.39
-6 -4 24 16.6 9
-5 -4 24 8.8 8.1
-4 -4 24 23.4 8.7
-3 -4 24 52.49 11.2
-2 -4 24 7.2 5.2
-1 -4 24 24.3 14.7
0 -4 24 92.19 9.2
1 -4 24 9.3 6.3
2 -4 24 4.5 5.9
3 -4 24 0 5.3
4 -4 24 0 4.6
5 -4 24 0 10.8
-8 -3 24 0 6.4
-7 -3 24 18.9 10.6
-6 -3 24 6 7.2
-5 -3 24 26.7 9.2
-4 -3 24 22 9.1
-3 -3 24 1.9 6.5
-2 -3 24 43.7 10.4
-1 -3 24 23.8 3.8
0 -3 24 29.5 4.6
1 -3 24 35.3 4.5
2 -3 24 2.9 3.2
3 -3 24 14 3.5
4 -3 24 20.7 4.3
5 -3 24 13 3.5
-9 -2 24 104.59 17.5
-8 -2 24 43 116.59
-7 -2 24 29 12.9
-6 -2 24 40.7 11.7
-5 -2 24 16.6 8.5
-4 -2 24 0 6.6
-3 -2 24 29.4 8.5
-2 -2 24 0 9.9
-1 -2 24 16.3 6.1
0 -2 24 0 8.3
1 -2 24 11.4 5.8
2 -2 24 0 5
3 -2 24 86.79 9.9
4 -2 24 21.7 7.7
5 -2 24 23.9 11.6
-9 -1 24 10.4 7.8
-8 -1 24 0 6.8
-7 -1 24 56.69 13.8
-6 -1 24 51.19 10.8
-5 -1 24 40.4 17.1
-4 -1 24 9.4 37
-3 -1 24 72.09 32.9
-2 -1 24 33.3 10
-1 -1 24 121.99 8.2
0 -1 24 49.3 9.2
1 -1 24 14.9 3.5
2 -1 24 13 3.9
3 -1 24 68.19 6.5
4 -1 24 97.19 9.7
5 -1 24 8.9 6.5
-9 0 24 66.99 30.3
-8 0 24 26.7 9.2
-7 0 24 8.1 6.9
-6 0 24 0 7.2
-5 0 24 0 6.5
-4 0 24 22.5 11.9
-3 0 24 96.59 19
-2 0 24 39.7 12.9
-1 0 24 0 4.2
0 0 24 1.2 5.5
1 0 24 4.2 6
2 0 24 68.59 10.8
3 0 24 58.49 15.1
4 0 24 0 10
5 0 24 47.2 9.5
-9 1 24 7.7 7.9
-8 1 24 18.7 22.3
-7 1 24 67.09 23.4
-6 1 24 5.2 14.6
-5 1 24 9.1 112.19
-4 1 24 1.5 21
-3 1 24 9.7 7.1
-2 1 24 104.39 11.1
-1 1 24 97.59 6.7
0 1 24 57.19 6.1
1 1 24 9.7 3.7
2 1 24 14.4 5
3 1 24 101.89 14.6
4 1 24 19.7 8.9
-10 2 24 52.49 12.8
-9 2 24 118.39 332.37
-8 2 24 0 11.7
-7 2 24 113.59 18.5
-6 2 24 21.1 11.7
-5 2 24 24.7 10.5
-4 2 24 36.1 12.7
-3 2 24 0 11.3
-2 2 24 60.39 6.9
-1 2 24 5.5 5.9
0 2 24 2.2 6.4
1 2 24 24.3 6.1
2 2 24 114.59 10.6
3 2 24 11 12.2
4 2 24 14.5 13.5
-10 3 24 12 9.1
-9 3 24 17.8 27.9
-8 3 24 30.1 23
-7 3 24 2.9 17.6
-6 3 24 6.9 12.5
-5 3 24 22.7 11.1
-4 3 24 13.4 11.2
-3 3 24 81.19 6.3
-2 3 24 3.8 4.7
-1 3 24 38.4 6.2
0 3 24 46.3 5.5
1 3 24 1.7 3.4
2 3 24 41.6 8.3
3 3 24 2.4 6.3
-9 4 24 0 220.48
-8 4 24 20.2 13.1
-7 4 24 10.4 12
-6 4 24 29.2 12.9
-5 4 24 84.99 16.8
-4 4 24 59.89 11
-3 4 24 98.99 17.9
-2 4 24 133.59 11.5
-1 4 24 0 6.3
0 4 24 0 10.6
1 4 24 21.2 11.3
2 4 24 11.9 12.9
3 4 24 23.4 13.9
-9 5 24 7.8 20.7
-8 5 24 24.9 23.1
-7 5 24 6 17.4
-6 5 24 4.6 5.3
-5 5 24 7.5 3.6
-4 5 24 14.4 6.8
-3 5 24 23.7 5.4
-2 5 24 15 5.3
-1 5 24 11.1 6.1
0 5 24 5.7 5.4
1 5 24 5.7 8
2 5 24 1.7 6.1
-8 6 24 66.49 16.6
-7 6 24 35.1 13.9
-6 6 24 5.6 6.2
-5 6 24 4 9
-4 6 24 8.7 5.9
-3 6 24 36.9 8.4
-2 6 24 58.19 14
-1 6 24 48.7 8.7
0 6 24 59.69 14.4
1 6 24 43.4 20.8
-7 7 24 66.29 8.6
-6 7 24 0.8 5
-5 7 24 7.2 5.8
-4 7 24 3.3 5.9
-3 7 24 0.8 6
-2 7 24 0 6.6
-1 7 24 56.69 19.5
-4 8 24 17 11.5
-3 -7 25 3 5.5
-2 -7 25 2 4.5
-1 -7 25 37.3 6.2
0 -7 25 11.7 5.2
1 -7 25 20.4 6.3
-5 -6 25 0 4.2
-4 -6 25 0 8.6
-3 -6 25 8.3 7.7
-2 -6 25 3.8 5.8
-1 -6 25 71.29 7.4
0 -6 25 11.7 5.8
1 -6 25 27.1 13
2 -6 25 19.1 7.6
3 -6 25 3.4 6.6
-6 -5 25 23.2 7.6
-5 -5 25 13.8 8.9
-4 -5 25 21 8.5
-3 -5 25 40.7 4.1
-2 -5 25 0 3.4
-1 -5 25 1.5 3.3
0 -5 25 15.5 4.4
1 -5 25 23 5.4
2 -5 25 2.3 3.9
3 -5 25 25.7 5.2
4 -5 25 18.5 10.5
-7 -4 25 13.5 13.6
-6 -4 25 0.3 75.09
-5 -4 25 39.5 10.2
-4 -4 25 23.3 8.3
-3 -4 25 95.59 14.4
-2 -4 25 0 5.3
-1 -4 25 14 7.8
0 -4 25 0 5.3
1 -4 25 0 4.9
2 -4 25 3.7 6.6
3 -4 25 16.7 10.3
4 -4 25 16.7 7.1
-8 -3 25 7.4 7.8
-7 -3 25 16.3 12.8
-6 -3 25 90.89 12.9
-5 -3 25 54.19 10.9
-4 -3 25 23.6 9.8
-3 -3 25 61.09 12.9
-2 -3 25 16.3 7.6
-1 -3 25 2.5 2.7
0 -3 25 12.5 3.8
1 -3 25 4.3 3.4
2 -3 25 0.3 3.3
3 -3 25 3.7 3.7
4 -3 25 1.4 3.1
-7 -2 25 52.19 12.5
-6 -2 25 252.17 25
-5 -2 25 30.4 9.5
-4 -2 25 2.1 6.6
-3 -2 25 0 7.1
-2 -2 25 5.4 10.9
-1 -2 25 52.09 7.1
0 -2 25 84.69 17.3
1 -2 25 62.79 9.9
2 -2 25 48.7 6.9
3 -2 25 7 5.8
4 -2 25 4.7 7.2
-9 -1 25 5.7 5.7
-8 -1 25 0.3 11.2
-7 -1 25 8.4 8.8
-6 -1 25 104.99 18.3
-5 -1 25 5.8 15.9
-4 -1 25 0 15.4
-3 -1 25 14.4 16.2
-2 -1 25 6.4 336.97
-1 -1 25 1.6 3.6
0 -1 25 3.2 3.8
1 -1 25 7.4 3.8
2 -1 25 157.18 9.9
3 -1 25 72.49 8
4 -1 25 13.7 5.7
-9 0 25 0 6.1
-8 0 25 0 8.5
-7 0 25 0 5.4
-6 0 25 0 7.2
-5 0 25 2 7.6
-4 0 25 13 10.8
-3 0 25 1 9.9
-2 0 25 4.9 9.9
-1 0 25 0 4.1
0 0 25 37.2 9.2
1 0 25 2.6 5
2 0 25 0 10.2
3 0 25 1 11.7
4 0 25 0 11.7
-9 1 25 4.5 7.6
-8 1 25 0 16.2
-7 1 25 46.2 25
-6 1 25 2.9 16
-5 1 25 27.6 17.5
-4 1 25 48.1 18.3
-3 1 25 0 12.9
-2 1 25 38 121.19
-1 1 25 0.9 2.6
0 1 25 10.5 3.7
1 1 25 9.7 4.3
2 1 25 276.17 13
3 1 25 18 7.8
4 1 25 0 6.7
-8 2 25 73.69 16.7
-7 2 25 364.76 36.8
-6 2 25 30.7 13.5
-5 2 25 0 9.3
-4 2 25 11.4 10.7
-3 2 25 32.6 12.6
-2 2 25 33.2 6.9
-1 2 25 139.29 13.2
0 2 25 89.39 10.7
1 2 25 30.9 9.2
2 2 25 3.6 8.5
3 2 25 0 10.1
-9 3 25 88.89 32.2
-8 3 25 49.8 22.9
-7 3 25 2.2 18.6
-6 3 25 34.8 21.7
-5 3 25 10.9 17
-4 3 25 63.99 15.9
-3 3 25 0.8 5.7
-2 3 25 4.3 7.9
-1 3 25 8.5 4.7
0 3 25 2.4 3.8
1 3 25 8.8 4.1
2 3 25 5.6 5.3
3 3 25 7.2 5.9
-9 4 25 30.6 38.4
-8 4 25 1.2 214.08
-7 4 25 45.9 14.8
-6 4 25 0 12
-5 4 25 141.59 21.3
-4 4 25 12.4 15
-3 4 25 2.8 10.8
-2 4 25 1.4 6.2
-1 4 25 22.9 8.5
0 4 25 68.99 13.4
1 4 25 38.8 29
2 4 25 30.3 20
-8 5 25 9.1 28.5
-7 5 25 66.59 23.5
-6 5 25 31.6 18.6
-5 5 25 2.6 5.6
-4 5 25 20.2 12.4
-3 5 25 15.2 4.8
-2 5 25 6.7 5.3
-1 5 25 27.8 8.7
0 5 25 15 6.4
1 5 25 17.6 7.7
-7 6 25 0 24.2
-6 6 25 23.5 4.6
-5 6 25 0 10.2
-4 6 25 18.4 7.2
-3 6 25 22.1 7.2
-2 6 25 1.4 14.4
-1 6 25 43.4 21.4
0 6 25 11.5 18.6
-6 7 25 5.6 9.4
-5 7 25 34.1 8.3
-4 7 25 22.4 8
-3 7 25 4.3 6.8
-2 7 25 7.7 11
-3 -6 26 8.2 12.6
-2 -6 26 17.8 7.9
-1 -6 26 32.1 7
0 -6 26 24.6 7.2
1 -6 26 19.9 11.6
-5 -5 26 33.6 9.3
-4 -5 26 14.1 8
-3 -5 26 2.7 5.6
-2 -5 26 2 3.5
-1 -5 26 25.4 5.4
0 -5 26 12.9 4.2
1 -5 26 28.8 7.8
2 -5 26 4.6 4.2
-6 -4 26 4.1 79.89
-5 -4 26 0 10.5
-4 -4 26 0 8
-3 -4 26 0 8.4
-2 -4 26 12.2 5.4
-1 -4 26 54.89 11.4
0 -4 26 26.5 5.6
1 -4 26 4.1 6.2
2 -4 26 4.7 5.8
3 -4 26 0 9.5
-7 -3 26 29.3 7.9
-6 -3 26 0 6.4
-5 -3 26 4 7.9
-4 -3 26 17.5 8.8
-3 -3 26 1.9 7.1
-2 -3 26 6.5 6.6
-1 -3 26 77.89 6.7
0 -3 26 18.7 4.2
1 -3 26 0.5 3.5
2 -3 26 0.6 3.8
3 -3 26 34.3 5.5
-8 -2 26 39.3 11.8
-7 -2 26 0 79.29
-6 -2 26 23.8 11.6
-5 -2 26 131.49 18.2
-4 -2 26 15 8.8
-3 -2 26 49.99 10
-2 -2 26 11 11.5
-1 -2 26 44.4 6.9
0 -2 26 0 8.3
1 -2 26 12.5 7
2 -2 26 64.29 9.6
3 -2 26 11.9 10.8
4 -2 26 0 10.8
-8 -1 26 9 8.5
-7 -1 26 9.2 8.9
-6 -1 26 28.7 10.9
-5 -1 26 113.99 15.5
-4 -1 26 38.1 421.26
-3 -1 26 71.09 368.76
-1 -1 26 0 3.5
0 -1 26 21.4 5.3
1 -1 26 46 7.4
2 -1 26 100.79 9.3
3 -1 26 64.09 20.4
-8 0 26 16.3 17.4
-7 0 26 13 8.2
-6 0 26 103.29 21.5
-5 0 26 11.8 10.6
-4 0 26 1.5 10.3
-3 0 26 24.1 12
-2 0 26 40.1 13.5
-1 0 26 8.3 8.8
0 0 26 8.7 4.8
1 0 26 37.5 7.2
2 0 26 142.59 12.5
-8 1 26 0 35.7
-7 1 26 33.4 23
-6 1 26 97.89 18
-5 1 26 142.89 26.6
-4 1 26 117.89 151.38
-3 1 26 48.4 132.59
-1 1 26 4.2 5.4
0 1 26 49.4 6.9
1 1 26 115.29 9.4
2 1 26 55.19 8.3
3 1 26 8.3 8.3
-8 2 26 0 226.08
-7 2 26 115.99 18.9
-6 2 26 233.48 27.7
-5 2 26 47.9 13.1
-4 2 26 26.7 13.1
-3 2 26 0.3 11.6
-2 2 26 33.8 7
-1 2 26 2.3 6.8
0 2 26 28.1 8.3
1 2 26 8.6 9.3
2 2 26 17.4 30.4
3 2 26 28.1 14.3
-8 3 26 12.6 46.7
-7 3 26 1.5 17.1
-6 3 26 15.4 19.3
-5 3 26 0 14.7
-4 3 26 19.4 12.8
-3 3 26 70.89 9.8
-2 3 26 28.6 8.1
-1 3 26 9.3 4.8
0 3 26 7.8 4
1 3 26 16.6 5.9
2 3 26 2.5 5.1
-8 4 26 0.8 227.68
-7 4 26 13.9 29.7
-6 4 26 23.9 12.8
-5 4 26 33.4 13.3
-4 4 26 0 10
-3 4 26 56.29 15.6
-2 4 26 0 6.4
-1 4 26 6 7.4
0 4 26 0 10.2
1 4 26 6.6 26.7
-7 5 26 0 20.4
-6 5 26 4.8 20.2
-5 5 26 5.6 6.6
-4 5 26 0.2 4.5
-3 5 26 80.09 7.9
-2 5 26 19 6.1
-1 5 26 18.1 8.2
0 5 26 0 6.3
-6 6 26 31.5 35.5
-5 6 26 34 22.1
-4 6 26 59.19 9.5
-3 6 26 1.3 9.8
-2 6 26 22.7 32.7
-4 -5 27 3.3 7.6
-3 -5 27 2.9 6.5
-2 -5 27 5.7 4
-1 -5 27 14.6 5.1
0 -5 27 23.6 4.8
1 -5 27 8.3 4.6
-5 -4 27 50.19 113.09
-4 -4 27 1.4 10.9
-3 -4 27 0.9 61.09
-2 -4 27 19.9 12.6
-1 -4 27 26.3 13.3
0 -4 27 2.1 5.5
1 -4 27 3.9 5.6
2 -4 27 43.3 10.5
-6 -3 27 27.5 22.4
-5 -3 27 25.9 11.3
-4 -3 27 0 6.4
-3 -3 27 0 5.7
-2 -3 27 115.89 17.7
-1 -3 27 51.09 6.5
0 -3 27 1.4 5.2
1 -3 27 1.5 3.6
2 -3 27 39.5 6
-7 -2 27 106.49 21.5
-6 -2 27 32.9 103.89
-5 -2 27 76.79 14.2
-4 -2 27 0 11
-3 -2 27 9.8 9.3
-2 -2 27 107.99 25
-1 -2 27 2.8 6.2
0 -2 27 0 10
1 -2 27 44 9.1
2 -2 27 77.39 11.3
3 -2 27 14.4 233.98
-7 -1 27 68.99 17.5
-6 -1 27 72.19 15.7
-5 -1 27 0 6.8
-4 -1 27 42.8 309.97
-3 -1 27 0 118.59
-2 -1 27 0 20.4
-1 -1 27 0 3.5
0 -1 27 1.1 4.2
1 -1 27 56.99 8.4
2 -1 27 50.09 7.6
3 -1 27 0 7.6
-8 0 27 3.3 6.6
-7 0 27 22.8 22.5
-6 0 27 5 10.6
-5 0 27 4.5 9.8
-4 0 27 15.1 12.7
-3 0 27 0 10.3
-2 0 27 0.9 10.8
-1 0 27 9.6 11
0 0 27 5.7 11.1
1 0 27 5.7 7.3
2 0 27 0 8.1
-8 1 27 0 22.2
-7 1 27 0 30.2
-6 1 27 123.99 34
-5 1 27 27.8 18.5
-4 1 27 27.8 111.49
-3 1 27 0 38.6
-2 1 27 0.9 18.7
-1 1 27 0 19.9
0 1 27 19.9 7.1
1 1 27 139.29 11.9
2 1 27 3 5.7
-8 2 27 109.89 22.5
-7 2 27 48.9 296.17
-6 2 27 117.29 20.7
-5 2 27 6.7 12.4
-4 2 27 63.79 14
-3 2 27 233.08 28.9
-2 2 27 10.9 10.2
-1 2 27 9.2 7.6
0 2 27 58.09 12.4
1 2 27 77.89 11.5
2 2 27 0 84.09
-7 3 27 24.2 25.5
-6 3 27 0 18.9
-5 3 27 8.5 18.6
-4 3 27 0 14.9
-3 3 27 147.29 20.8
-2 3 27 21.9 7.3
-1 3 27 0 5.4
0 3 27 12.9 7.2
1 3 27 37.4 6.6
-7 4 27 114.99 322.37
-6 4 27 15.9 30.7
-5 4 27 3.9 173.98
-4 4 27 48.6 35.3
-3 4 27 53.79 37.6
-2 4 27 0 8
-1 4 27 0 9.5
0 4 27 102.79 13
-6 5 27 0 18.6
-5 5 27 8.4 18.7
-4 5 27 8.6 13.1
-3 5 27 4.9 5.2
-2 5 27 39.7 8.1
-4 -4 28 3.9 13.9
-3 -4 28 22.1 13.5
-2 -4 28 0.4 0.5
-1 -4 28 3.5 11.7
0 -4 28 15.7 6
-5 -3 28 90.09 24.6
-4 -3 28 10.7 7.6
-3 -3 28 26.2 9.9
-2 -3 28 6.6 7.5
-1 -3 28 194.18 15.5
0 -3 28 26.4 5.9
1 -3 28 8.9 4.5
-6 -2 28 0 252.77
-5 -2 28 2.5 81.69
-4 -2 28 4.1 11.9
-3 -2 28 3.8 80.69
-2 -2 28 12.8 11.6
-1 -2 28 0.1 8.9
0 -2 28 44 104.39
1 -2 28 14.5 8.2
-6 -1 28 21.2 16.4
-5 -1 28 0.4 8.6
-3 -1 28 1 118.09
-2 -1 28 30.3 56.19
0 -1 28 6.5 5.3
1 -1 28 3.4 4.5
2 -1 28 0 10.3
-7 0 28 757.02 49.7
-6 0 28 331.77 84.19
-5 0 28 71.89 18.8
-4 0 28 11.3 12.3
-3 0 28 15.6 12.1
-2 0 28 62.09 17.1
-1 0 28 0 11.4
0 0 28 35.4 8.4
1 0 28 24 12.1
-7 1 28 10.5 25.9
-6 1 28 8.7 20.5
-4 1 28 0.8 336.57
-3 1 28 123.99 169.98
-2 1 28 130.69 32.2
-1 1 28 28.9 14.2
0 1 28 0.5 4.3
1 1 28 1.3 5.1
-7 2 28 0 90.89
-6 2 28 14.2 232.88
-5 2 28 9.5 33.6
-4 2 28 12.4 229.88
-3 2 28 28.9 32.7
-2 2 28 3.6 24.9
-1 2 28 79.99 297.47
0 2 28 22.1 12.4
-6 3 28 71.39 18.7
-5 3 28 0 19.2
-3 3 28 105.79 30.5
-2 3 28 92.49 12.5
-1 3 28 26.9 7.5
0 3 28 9.5 6.5
-6 4 28 0 13.8
-5 4 28 40.7 38.1
-4 4 28 1.4 2
-3 4 28 11.9 32.9
-2 4 28 0 10
-3 -3 29 15 9.8
-2 -3 29 30.8 11
-1 -3 29 25 10
-4 -2 29 28.1 243.18
-3 -2 29 3.8 67.19
-2 -2 29 8.6 13.4
0 -2 29 0 241.18
-5 -1 29 8 19.9
0 -1 29 9.4 7.4
-6 1 29 11.8 23.5
-5 1 29 12.3 21.7
-1 1 29 0 14.5
0 1 29 7.8 5.3
-5 2 29 0 87.39
-4 2 29 3.5 191.58
-3 2 29 32.5 37.8
-1 2 29 12.2 86.69
-4 3 29 50.89 16.1
-3 3 29 0 20.5

_iucr_refine_instructions_details 
;
TITL mo_20240958_0m_4_a.res in P-1
    mo_20240958_0m_4.res
    created by SHELXL-2019/3 at 07:58:40 on 18-May-2024
REM Old TITL mo_20240958_0m_4 in P-1
REM SHELXT solution in P-1: R1 0.206, Rweak 0.017, Alpha 0.066
REM <I/s> 0.000 for 0 systematic absences, Orientation as input
REM Formula found by SHELXT: C57 N O8
CELL 0.71073 10.6394 10.7112 23.9695 90.188 102.38 104.147
ZERR 4 0.0006 0.0006 0.0013 0.002 0.002 0.002
LATT 1
SFAC C H O
UNIT 116 160 16

L.S. 4
PLAN  12
SIZE 0.15 0.08 0.05
TEMP -103.15
CONF
BOND
list 4
fmap 2
ACTA
MORE -1
BOND $H
REM <olex2.extras>
REM <HklSrc "%.\\mo_20240958_0m_4.hkl">
REM </olex2.extras>

WGHT    0.120600    1.892600
FVAR       0.71038
O9    3    0.465645    0.719940    0.278819    11.00000    0.03062    0.02914 =
         0.03834   -0.00234    0.01830    0.00586
O31   3    0.351299    1.159355    0.422463    11.00000    0.03505    0.02605 =
         0.04251   -0.00621    0.01749    0.00819
AFIX 147
H31   2    0.384275    1.227446    0.407918    11.00000   -1.50000
AFIX   0

O64   3    0.650220    0.734815    0.077335    11.00000    0.03114    0.02658 =
         0.04222    0.00498    0.01314    0.00796
AFIX 147
H64   2    0.604897    0.780081    0.088363    11.00000   -1.50000
AFIX   0

O22   3    0.516340    0.645048    0.395197    11.00000    0.03679    0.02876 =
         0.02908   -0.00378    0.00978    0.00758
O56   3    0.481633    0.139098    0.105329    11.00000    0.03527    0.03367 =
         0.03579   -0.00340    0.00533    0.00965
O21   3    0.438719    0.436366    0.407400    11.00000    0.06024    0.02993 =
         0.03952    0.00153    0.01654    0.01578
O55   3    0.558707   -0.033685    0.092778    11.00000    0.06050    0.03066 =
         0.04156   -0.00729    0.01925    0.01175
O43   3    0.536992    0.242549    0.221305    11.00000    0.04865    0.03270 =
         0.04544    0.00551    0.02364    0.01656
C38   1    0.529810    0.543827    0.115763    11.00000    0.01973    0.02318 =
         0.02330   -0.00760    0.00389    0.00664
C3    1    0.471207    1.025649    0.384262    11.00000    0.02220    0.02296 =
         0.02804   -0.00337    0.00949    0.00650
C37   1    0.649721    0.629148    0.110411    11.00000    0.02632    0.02063 =
         0.02575   -0.00383    0.00586    0.00388
C4    1    0.350386    1.052854    0.388501    11.00000    0.02618    0.02279 =
         0.02862   -0.00188    0.01196    0.00584
C39   1    0.537979    0.435925    0.147538    11.00000    0.02778    0.02061 =
         0.02891   -0.00615    0.00807    0.00451
AFIX  43
H39   2    0.458324    0.375677    0.150823    11.00000   -1.20000
AFIX   0
C36   1    0.774589    0.606976    0.136069    11.00000    0.02206    0.02810 =
         0.02842   -0.00896    0.00609    0.00258

C5    1    0.225872    0.970758    0.363347    11.00000    0.02175    0.02971 =
         0.02965   -0.00297    0.00796    0.00531
C20   1    0.450419    0.525900    0.376289    11.00000    0.03140    0.02574 =
         0.03690   -0.00238    0.01750    0.01319
C41   1    0.775266    0.500697    0.168284    11.00000    0.02715    0.02881 =
         0.03003   -0.00181    0.00461    0.00885
AFIX  43
H41   2    0.858176    0.485995    0.186971    11.00000   -1.20000
AFIX   0

C6    1    0.226115    0.864582    0.329868    11.00000    0.02218    0.02470 =
         0.03425   -0.00027    0.00640    0.00193
AFIX  43
H6    2    0.143342    0.810756    0.310178    11.00000   -1.20000
AFIX   0
C7    1    0.342069    0.834047    0.324039    11.00000    0.02780    0.02000 =
         0.02868   -0.00068    0.01006    0.00490
C10   1    0.480648    0.590686    0.276604    11.00000    0.03434    0.02504 =
         0.02595   -0.00630    0.01271    0.00532
AFIX  13
H10   2    0.445511    0.555261    0.236075    11.00000   -1.20000
AFIX   0

C54   1    0.547770    0.049882    0.123601    11.00000    0.03174    0.02602 =
         0.03305    0.00003    0.01371    0.00607
C8    1    0.334712    0.720760    0.284905    11.00000    0.02513    0.02608 =
         0.02746   -0.00210    0.00914    0.00348
AFIX  13
H8    2    0.284012    0.735468    0.246313    11.00000   -1.20000
AFIX   0
C11   1    0.387813    0.513580    0.312678    11.00000    0.03046    0.02492 =
         0.03007   -0.00577    0.01072    0.00531
C12   1    0.270326    0.579621    0.298822    11.00000    0.02879    0.02385 =
         0.02738   -0.00487    0.00573    0.00200
AFIX  13
H12   2    0.215070    0.537432    0.261286    11.00000   -1.20000
AFIX   0
C2    1    0.609395    1.112570    0.413018    11.00000    0.02115    0.02590 =
         0.03462   -0.00571    0.00860    0.00397
C26   1    0.462504    0.915069    0.351351    11.00000    0.02089    0.02755 =
         0.02665    0.00021    0.00971    0.00612
AFIX  43
H26   2    0.542299    0.894504    0.347513    11.00000   -1.20000
AFIX   0

C40   1    0.658867    0.414395    0.174349    11.00000    0.03186    0.02299 =
         0.02591   -0.00666    0.00587    0.00888
C60   1    0.391865    0.563190    0.086971    11.00000    0.02117    0.02989 =
         0.03719   -0.00054    0.00623    0.00736
C13   1    0.176012    0.555874    0.339307    11.00000    0.02880    0.02694 =
         0.03121    0.00166    0.01314    0.00572
C42   1    0.666715    0.305278    0.214016    11.00000    0.03719    0.03050 =
         0.02319   -0.00035    0.00845    0.01006
AFIX  13
H42   2    0.718483    0.346177    0.252299    11.00000   -1.20000
AFIX   0
C46   1    0.731204    0.194646    0.200565    11.00000    0.03819    0.03791 =
         0.02511    0.00091    0.00756    0.01651
AFIX  13
H46   2    0.787483    0.180975    0.238042    11.00000   -1.20000
AFIX   0
C45   1    0.613246    0.071776    0.187769    11.00000    0.04256    0.02897 =
         0.03217    0.00401    0.01300    0.01179
C48   1    0.788729    0.246171    0.103524    11.00000    0.02855    0.03837 =
         0.03753   -0.00474    0.00897    0.01036
AFIX  43
H48   2    0.705459    0.266110    0.090468    11.00000   -1.20000
AFIX   0
C47   1    0.823689    0.213787    0.158992    11.00000    0.02860    0.02513 =
         0.04172   -0.00689    0.00583    0.00524

C14   1    0.051189    0.472193    0.319753    11.00000    0.02965    0.04318 =
         0.03424   -0.00146    0.00762   -0.00308
AFIX  43
H14   2    0.027057    0.434919    0.281745    11.00000   -1.20000
AFIX   0

C53   1    0.658753   -0.048635    0.207870    11.00000    0.04598    0.03181 =
         0.03496    0.00731    0.01125    0.01392
AFIX 137
H53A  2    0.581252   -0.122592    0.203167    11.00000   -1.50000
H53B  2    0.704673   -0.034671    0.248297    11.00000   -1.50000
H53C  2    0.719492   -0.065795    0.185024    11.00000   -1.50000
AFIX   0
C61   1    0.279314    0.451238    0.096717    11.00000    0.02369    0.03486 =
         0.05211   -0.00055    0.00864    0.00357
AFIX 137
H61A  2    0.288468    0.370551    0.080618    11.00000   -1.50000
H61B  2    0.193502    0.466494    0.077912    11.00000   -1.50000
H61C  2    0.283966    0.445045    0.137858    11.00000   -1.50000
AFIX   0

C18   1    0.207819    0.610514    0.394637    11.00000    0.02899    0.03033 =
         0.03779   -0.00132    0.01271    0.00173
AFIX  43
H18   2    0.292119    0.668725    0.408708    11.00000   -1.20000
AFIX   0
C33   1    0.722208    1.055036    0.402884    11.00000    0.02379    0.03783 =
         0.04935   -0.00978    0.00889    0.00600
AFIX 137
H33A  2    0.713107    0.969952    0.418796    11.00000   -1.50000
H33B  2    0.808111    1.112077    0.421691    11.00000   -1.50000
H33C  2    0.717297    1.046414    0.361705    11.00000   -1.50000
AFIX   0
C19   1    0.341959    0.370850    0.292308    11.00000    0.04493    0.02591 =
         0.04272   -0.00868    0.01271    0.00467
AFIX 137
H19A  2    0.419213    0.334147    0.297351    11.00000   -1.50000
H19B  2    0.297031    0.362405    0.251759    11.00000   -1.50000
H19C  2    0.280271    0.324597    0.314770    11.00000   -1.50000
AFIX   0
C25   1    0.625792    0.594622    0.291837    11.00000    0.03858    0.04584 =
         0.04293   -0.00681    0.01831    0.01297
AFIX 137
H25A  2    0.668714    0.636517    0.262076    11.00000   -1.50000
H25B  2    0.636738    0.506490    0.294809    11.00000   -1.50000
H25C  2    0.666833    0.643433    0.328587    11.00000   -1.50000
AFIX   0

C44   1    0.523261    0.107604    0.224424    11.00000    0.04669    0.03287 =
         0.03408    0.00482    0.01595    0.00996
AFIX  13
H44   2    0.559814    0.091336    0.265010    11.00000   -1.20000
AFIX   0

C1    1    0.632363    1.245893    0.388415    11.00000    0.03232    0.02895 =
         0.06057   -0.00176    0.01669    0.00074
AFIX 137
H1A   2    0.616137    1.236082    0.346628    11.00000   -1.50000
H1B   2    0.724301    1.294751    0.403786    11.00000   -1.50000
H1C   2    0.571352    1.292196    0.399083    11.00000   -1.50000
AFIX   0

C63   1    0.369036    0.685165    0.112778    11.00000    0.03130    0.03419 =
         0.05421   -0.00479    0.01028    0.01173
AFIX 137
H63A  2    0.377561    0.678642    0.154126    11.00000   -1.50000
H63B  2    0.279702    0.693621    0.095134    11.00000   -1.50000
H63C  2    0.435288    0.760995    0.105526    11.00000   -1.50000
AFIX   0

C27   1    0.093976    0.993845    0.372070    11.00000    0.02355    0.03528 =
         0.03750    0.00069    0.00961    0.01195
C49   1    0.872471    0.250413    0.066082    11.00000    0.04464    0.03778 =
         0.03823   -0.00014    0.01404    0.00511
AFIX  43
H49   2    0.846858    0.274323    0.027989    11.00000   -1.20000
AFIX   0
C35   1    0.907392    0.697262    0.127864    11.00000    0.02514    0.03513 =
         0.03772   -0.00168    0.00844    0.00372

C32   1    0.624615    1.126314    0.478078    11.00000    0.02948    0.04654 =
         0.03739   -0.01216    0.00522    0.00356
AFIX 137
H32A  2    0.552902    1.160722    0.486423    11.00000   -1.50000
H32B  2    0.710617    1.185335    0.495254    11.00000   -1.50000
H32C  2    0.620039    1.041654    0.494076    11.00000   -1.50000
AFIX   0
C23   1    0.579528    0.668383    0.456322    11.00000    0.05165    0.03980 =
         0.02726   -0.00680    0.00642    0.01397
AFIX  23
H23A  2    0.521595    0.614118    0.478884    11.00000   -1.20000
H23B  2    0.590528    0.759848    0.468012    11.00000   -1.20000
AFIX   0
C17   1    0.117499    0.580872    0.429660    11.00000    0.04299    0.03848 =
         0.03693   -0.00215    0.01927    0.00568
AFIX  43
H17   2    0.140539    0.618741    0.467538    11.00000   -1.20000
AFIX   0

C57   1    0.417777    0.129672    0.045220    11.00000    0.05694    0.03904 =
         0.03210    0.00458    0.00690    0.01377
AFIX  23
H57A  2    0.473494    0.099589    0.022574    11.00000   -1.20000
H57B  2    0.409544    0.216034    0.032961    11.00000   -1.20000
AFIX   0
C52   1    0.946339    0.185239    0.177152    11.00000    0.03363    0.03878 =
         0.04982    0.00110    0.00586    0.00714
AFIX  43
H52   2    0.972768    0.163095    0.215477    11.00000   -1.20000
AFIX   0

C28   1    0.090288    0.988593    0.435811    11.00000    0.03034    0.05987 =
         0.04411    0.00461    0.01724    0.01757
AFIX 137
H28A  2    0.098228    0.903764    0.448985    11.00000   -1.50000
H28B  2    0.005982    1.003021    0.441068    11.00000   -1.50000
H28C  2    0.164304    1.055647    0.458007    11.00000   -1.50000
AFIX   0

C62   1    0.375480    0.568616    0.022009    11.00000    0.02852    0.05486 =
         0.03567    0.00047    0.00393    0.01261
AFIX 137
H62A  2    0.441587    0.642906    0.013388    11.00000   -1.50000
H62B  2    0.285992    0.577211    0.004741    11.00000   -1.50000
H62C  2    0.388381    0.489202    0.006347    11.00000   -1.50000
AFIX   0
C66   1    0.913038    0.694663    0.064287    11.00000    0.03602    0.05129 =
         0.04308   -0.00158    0.01747    0.00271
AFIX 137
H66A  2    0.910676    0.607078    0.051331    11.00000   -1.50000
H66B  2    0.995447    0.754146    0.059364    11.00000   -1.50000
H66C  2    0.836588    0.721110    0.041664    11.00000   -1.50000
AFIX   0

C30   1    0.075324    1.124500    0.350955    11.00000    0.03428    0.05398 =
         0.06007    0.01428    0.01814    0.02128
AFIX 137
H30A  2    0.143143    1.194075    0.374811    11.00000   -1.50000
H30B  2   -0.013196    1.132355    0.353442    11.00000   -1.50000
H30C  2    0.084104    1.130570    0.311119    11.00000   -1.50000
AFIX   0

C65   1    1.026722    0.651667    0.160361    11.00000    0.02169    0.06233 =
         0.05388   -0.00002    0.00879    0.00585
AFIX 137
H65A  2    1.026071    0.650423    0.201178    11.00000   -1.50000
H65B  2    1.109057    0.710704    0.155090    11.00000   -1.50000
H65C  2    1.021508    0.564656    0.145638    11.00000   -1.50000
AFIX   0

C29   1   -0.026422    0.889867    0.340013    11.00000    0.02001    0.05718 =
         0.06343   -0.00559    0.00832    0.00596
AFIX 137
H29A  2   -0.028041    0.889419    0.298979    11.00000   -1.50000
H29B  2   -0.108148    0.908329    0.346453    11.00000   -1.50000
H29C  2   -0.020100    0.805335    0.354099    11.00000   -1.50000
AFIX   0

C59   1    0.377423    0.038464    0.209853    11.00000    0.04995    0.04682 =
         0.05083    0.01182    0.02612    0.01469
AFIX 137
H59A  2    0.333664    0.064403    0.238391    11.00000   -1.50000
H59B  2    0.367755   -0.054903    0.209817    11.00000   -1.50000
H59C  2    0.336242    0.061041    0.171899    11.00000   -1.50000
AFIX   0

C16   1   -0.005080    0.497076    0.409900    11.00000    0.03413    0.06130 =
         0.04978    0.00253    0.02063   -0.00253
AFIX  43
H16   2   -0.066430    0.477002    0.434076    11.00000   -1.20000
AFIX   0

C34   1    0.924592    0.835733    0.149689    11.00000    0.03664    0.03826 =
         0.05645   -0.01652    0.00897   -0.00464
AFIX 137
H34A  2    0.854773    0.871112    0.126812    11.00000   -1.50000
H34B  2    1.011865    0.888165    0.146413    11.00000   -1.50000
H34C  2    0.918184    0.836857    0.189860    11.00000   -1.50000
AFIX   0
C51   1    1.029760    0.188744    0.140178    11.00000    0.02847    0.04553 =
         0.07861   -0.00117    0.01441    0.01179
AFIX  43
H51   2    1.113436    0.169589    0.153176    11.00000   -1.20000
AFIX   0
C50   1    0.992003    0.220168    0.083984    11.00000    0.04038    0.04346 =
         0.06549    0.00552    0.02865    0.01174
AFIX  43
H50   2    1.048556    0.220689    0.058182    11.00000   -1.20000
AFIX   0

C15   1   -0.038606    0.442389    0.355001    11.00000    0.02734    0.06481 =
         0.05190   -0.00031    0.01401   -0.00867
AFIX  43
H15   2   -0.123117    0.384295    0.341234    11.00000   -1.20000
AFIX   0
C24   1    0.712845    0.637821    0.468730    11.00000    0.05342    0.08368 =
         0.05362   -0.02030   -0.00959    0.02932
AFIX 137
H24A  2    0.769718    0.690475    0.445914    11.00000   -1.50000
H24B  2    0.701524    0.546268    0.458886    11.00000   -1.50000
H24C  2    0.754313    0.656771    0.509488    11.00000   -1.50000
AFIX   0

C58   1    0.282527    0.038027    0.033714    11.00000    0.06215    0.05904 =
         0.06750    0.00508   -0.01188    0.00265
AFIX 137
H58A  2    0.238389    0.039642   -0.006511    11.00000   -1.50000
H58B  2    0.229481    0.063961    0.058278    11.00000   -1.50000
H58C  2    0.291305   -0.049426    0.041855    11.00000   -1.50000
AFIX   0
HKLF 4


REM  mo_20240958_0m_4_a.res in P-1
REM wR2 = 0.2458, GooF = S = 1.049, Restrained GooF = 1.049 for all data
REM R1 = 0.0866 for 6371 Fo > 4sig(Fo) and 0.1420 for all 10326 data
REM 615 parameters refined using 0 restraints

END  
     
WGHT      0.1207      1.8930 

REM Highest difference peak  0.552,  deepest hole -0.306,  1-sigma level  0.070
Q1    1   0.7595  0.0910  0.1387  11.00000  0.05    0.55
Q2    1   0.6453  0.2300  0.0823  11.00000  0.05    0.51
Q3    1   0.5301 -0.2606  0.2224  11.00000  0.05    0.49
Q4    1   0.4525  0.2210  0.2773  11.00000  0.05    0.49
Q5    1   0.7073 -0.0122  0.0981  11.00000  0.05    0.47
Q6    1   0.4926  1.1624  0.3832  11.00000  0.05    0.45
Q7    1   0.6591 -0.1805  0.2115  11.00000  0.05    0.42
Q8    1   0.7782 -0.0032  0.1692  11.00000  0.05    0.41
Q9    1   0.4706  0.6647  0.0943  11.00000  0.05    0.41
Q10   1   0.7233  0.7099  0.2008  11.00000  0.05    0.39
Q11   1   0.3993  0.9474  0.4008  11.00000  0.05    0.39
Q12   1   0.2648 -0.0338  0.0931  11.00000  0.05    0.38

  REM The information below was added by Olex2.
  REM
  REM R1 = 0.0866 for 6371 Fo > 4sig(Fo) and 0.1420 for all 10326 data
  REM 615 parameters refined using n/a restraints
  REM Highest difference peak 0.55, deepest hole -0.31
  REM Mean Shift 0, Max Shift 0.001.

  REM +++ Tabular Listing of Refinement Information +++
  REM R1_all = 0.1420
  REM R1_gt = 0.0866
  REM wR_ref = 0.2458
  REM GOOF = 1.049
  REM Shift_max = 0.001
  REM Shift_mean = 0
  REM Reflections_all = 10326
  REM Reflections_gt = 6371
  REM Parameters = 615
  REM Hole = -0.31
  REM Peak = 0.55
  REM Flack = n/a

  
;
_olex2_submission_special_instructions 'No special instructions were received'
